# Supplementary material for: Transforming Properties of Beta-3 Human Papillomavirus E6 and E7 Proteins
Source: mSphere. 2020 Jul 15;5(4):e00398-20. doi: 10.1128/mSphere.00398-20 (PMC7364212; doi:10.1128/mSphere.00398-20)
Supplement: TABLE S1 [file mSphere.00398-20-st001.xlsx]

## Sheet: HPV16
	Parametric p-value	FDR	Geom mean of intensities in class 1	Geom mean of intensities in class 2	Fold-change	UniqueID	Anno- tations	Symbol	Name	EntrezID	DefinedGenelist
1	< 1e-07	< 1e-07	770.37	193.87	3.97	BngJ4o2iQv3oZHz9XU	Info	CDC45	cell division cycle 45 homolog (S. cerevisiae)	8318	Cell cycle
2	< 1e-07	< 1e-07	130.48	2344.19	0.056	BJLtL1SJ.oIKFJJ3tU	Info	SPRR2E	small proline-rich protein 2E	6704
3	< 1e-07	< 1e-07	776.63	153.84	5.05	QhojN3fCX9eTSIOnVE	Info	SNORA12	small nucleolar RNA, H/ACA box 12	677800
4	< 1e-07	< 1e-07	1109.28	198.88	5.58	ccp.nyzTtTv19F0uic	Info	NUSAP1	nucleolar and spindle associated protein 1	51203
5	< 1e-07	< 1e-07	1053.42	109.26	9.64	fp75V5VfrXlXIxJL8w	Info	IFITM1	interferon induced transmembrane protein 1 (9-27)	8519	B cell receptor signaling pathway
6	< 1e-07	< 1e-07	2077.42	380.72	5.46	iTtHHqiu9edyfUY4pk	Info	PRC1	protein regulator of cytokinesis 1	9055
7	< 1e-07	< 1e-07	1625.2	267.68	6.07	rSTjV0ngdAJbQIX5dU	Info	CCNB2	cyclin B2	9133	Estrogen-responsive protein Efp controls cell cycle and breast tumors growth, Cell cycle
8	< 1e-07	< 1e-07	299.76	101.39	2.96	cEBhLk9JJUuW4leEjk	Info	ALDH1A2	aldehyde dehydrogenase 1 family, member A2	8854	Retinol metabolism
9	< 1e-07	< 1e-07	802.9	152.67	5.26	lLkJVIh77K_f.fXXqQ	Info	CKAP2L	cytoskeleton associated protein 2-like	150468
10	< 1e-07	< 1e-07	350.41	1092.22	0.32	TXTKh.l14SS.OrvT7o	Info	CD59	CD59 molecule, complement regulatory protein	966	Perou's- Intrinsic- Breast-Cancer-Genes, Complement and coagulation cascades, Hematopoietic cell lineage, angiogenesis, immunology, metastasis
11	< 1e-07	< 1e-07	2657.98	590.34	4.5	lekrQ59WhGjR.7ePUk	Info	MCM7	minichromosome maintenance complex component 7	4176	CDK Regulation of DNA Replication, Cell cycle
12	< 1e-07	< 1e-07	519.44	146.54	3.54	ukAuCSgIKlekpQSnQI	Info	HMGB2	high-mobility group box 2	3148	Apoptotic DNA fragmentation and tissue homeostasis, Granzyme A mediated Apoptosis Pathway
13	< 1e-07	< 1e-07	559.78	162.82	3.44	NLdHHg5Rffj0UrcB5I	Info	DLGAP5	discs, large (Drosophila) homolog-associated protein 5	9787
14	< 1e-07	< 1e-07	684.4	157.32	4.35	Th3rxI_343fo3XSN.o	Info	PBK	PDZ binding kinase	55872
15	< 1e-07	< 1e-07	2525.04	6242.92	0.4	fKLFI356O4IZp6JKI8	Info	KRT16	keratin 16	3868	Cell Communication
16	< 1e-07	< 1e-07	514.43	1954.71	0.26	9tYNLK4VZV6PeghdFM	Info	KLK8	kallikrein-related peptidase 8	11202
17	< 1e-07	< 1e-07	387.72	150.67	2.57	Zn56RLL8V7ze79MOqk	Info	KIF14	kinesin family member 14	9928
18	< 1e-07	< 1e-07	1074.37	214.37	5.01	0nu9VB3veZGASze.ik	Info	CEP55	centrosomal protein 55kDa	55165
19	< 1e-07	< 1e-07	529.12	151.72	3.49	HyCkilpI0fiVKL6IUg	Info	SPC24	SPC24, NDC80 kinetochore complex component, homolog (S. cerevisiae)	147841
20	< 1e-07	< 1e-07	843.48	135.81	6.21	NRBiFzZZNtCuhcC9Vk	Info	AURKB	aurora kinase B	9212
21	< 1e-07	< 1e-07	665.64	171.84	3.87	3aVeAhBJ1f3n2hFHQE	Info	C16orf75	chromosome 16 open reading frame 75	116028
22	< 1e-07	< 1e-07	302.74	104.63	2.89	H5KWLx3fVAo7kHpWig	Info	CENPA	centromere protein A	1058
23	< 1e-07	< 1e-07	1776.35	513.52	3.46	oE2VfefS7gKUbgjnmk	Info	CKLF	chemokine-like factor	51192
24	< 1e-07	< 1e-07	2635.85	11833.54	0.22	l9To5EqJ9.dfBe6Xl4	Info	SPRR2D	small proline-rich protein 2D	6703
25	< 1e-07	< 1e-07	311.24	98.53	3.16	0nunX1weqf34Tsr5_s	Info	NA	NA	NA
26	< 1e-07	< 1e-07	342.43	146.92	2.33	Z16HriPrrKXuA.lcvE	Info	FANCG	Fanconi anemia, complementation group G	2189	BRCA1-dependent Ub-ligase activity, Role of BRCA1, BRCA2 and ATR in Cancer Susceptibility, DNA_damage, immunology
27	< 1e-07	< 1e-07	1620.88	185.87	8.72	ZeQeW0lPjjb33dbPqg	Info	SNORD3A	small nucleolar RNA, C/D box 3A	780851
28	< 1e-07	< 1e-07	1224.44	163.37	7.49	NjXGdGm9V.HQN6l.6Q	Info	KIF20A	kinesin family member 20A	10112
29	< 1e-07	< 1e-07	493.8	142.02	3.48	lV.9_MUdNRu9ePtRP0	Info	RAD51AP1	RAD51 associated protein 1	10635
30	< 1e-07	< 1e-07	118.83	357.37	0.33	WeFGdFdNS1MeM._QoE	Info	FILIP1L	filamin A interacting protein 1-like	11259
31	< 1e-07	< 1e-07	225.73	97.76	2.31	HLULkKF4IAp9GeVJ5o	Info	NEK2	NIMA (never in mitosis gene a)-related kinase 2	4751
32	< 1e-07	< 1e-07	395.6	1107.4	0.36	9rSSI.S.VKnwUgWUXQ	Info	ZMAT3	zinc finger, matrin-type 3	64393
33	< 1e-07	< 1e-07	237.52	109.47	2.17	fW_3ne4lQSH_1SlHs4	Info	NA	NA	NA
34	< 1e-07	< 1e-07	288.87	109.52	2.64	0d83FzheYnlRRVS__Y	Info	GTSE1	G-2 and S-phase expressed 1	51512
35	< 1e-07	< 1e-07	429.92	1138.85	0.38	9rBSV5GFXg3niKRS1I	Info	HYAL1	hyaluronoglucosaminidase 1	3373	Glycan structures - degradation, Glycosaminoglycan degradation
36	< 1e-07	< 1e-07	857	2396.87	0.36	xTX0kniA4EYNTVBYjk	Info	ANXA8L2	annexin A8-like 2	244
37	< 1e-07	< 1e-07	798.65	240.88	3.32	NlJfXQg5SEuhIgk5CE	Info	UBE2T	ubiquitin-conjugating enzyme E2T (putative)	29089
38	< 1e-07	< 1e-07	1067.66	4074.65	0.26	9V4f795ApF5O7e727I	Info	HLA-A	major histocompatibility complex, class I, A	3105	Antigen Processing and Presentation, CTL mediated immune response against target cells , Ras-Independent pathway in NK cell-mediated cytotoxicity, Antigen processing and presentation, Cell adhesion molecules (CAMs), Natural killer cell mediated cytotoxicity, Type I diabetes mellitus, immunology
39	< 1e-07	< 1e-07	248.13	97.85	2.54	TkcLT_R6_i_6IaX4t0	Info	H19	H19, imprinted maternally expressed transcript (non-protein coding)	283120	Perou's- Intrinsic- Breast-Cancer-Genes
40	1e-07	8.02e-06	401.41	114.24	3.51	BiXUgqHpd5URfh9LP0	Info	CDT1	chromatin licensing and DNA replication factor 1	81620	CDK Regulation of DNA Replication
41	1e-07	8.02e-06	1706.3	472.29	3.61	Tp9JH1.ru.XtUuC_gU	Info	MCM6	minichromosome maintenance complex component 6	4175	CDK Regulation of DNA Replication, Cell cycle
42	1e-07	8.02e-06	1347.01	568.14	2.37	H4bu.e4E4L3msuXUqk	Info	RPA2	replication protein A2, 32kDa	6118	DNA_replication
43	1e-07	8.02e-06	392.64	1552.04	0.25	6VJ1nnx7a7VfqOxf30	Info	KLK6	kallikrein-related peptidase 6	5653
44	1e-07	8.02e-06	1091.13	12811.66	0.085	NeHlSg0ILnuCnfmo6U	Info	PI3	peptidase inhibitor 3, skin-derived	5266	immunology
45	1e-07	8.02e-06	174.42	414.62	0.42	if7UTqW_F8i8Ka_f.4	Info	ZNF365	zinc finger protein 365	22891
46	1e-07	8.02e-06	197.33	97.12	2.03	Qi6f1J4ODXO3ZuSuvo	Info	MAP7D2	MAP7 domain containing 2	256714
47	1e-07	8.02e-06	211.46	90.72	2.33	ihHkgFeJICKX3o6UBU	Info	CDC25C	cell division cycle 25 homolog C (S. pombe)	995	Activation of Src by Protein-tyrosine phosphatase alpha, cdc25 and chk1 Regulatory Pathway in response to DNA damage, Cell Cycle: G2/M Checkpoint, How Progesterone Initiates the Oocyte Maturation, RB Tumor Suppressor/Checkpoint Signaling in response to DNA damage, Regulation of cell cycle progression by Plk3, Sonic Hedgehog (SHH) Receptor Ptc1 Regulates cell cycle, Cell cycle, cell_cycle, cell_si…
48	1e-07	8.02e-06	304.49	585.03	0.52	69LhcKElIkcJ56gVN4	Info	HES2	hairy and enhancer of split 2 (Drosophila)	54626
49	1e-07	8.02e-06	625.15	125.41	4.98	Teq_16d6oiIaJfyxJw	Info	KIF2C	kinesin family member 2C	11004
50	1e-07	8.02e-06	1584.07	657.78	2.41	WHefd3tJteedyCHtbo	Info	CKAP5	cytoskeleton associated protein 5	9793
51	1e-07	8.02e-06	297.26	114.72	2.59	WSemIeyVXVHVEdHfkg	Info	CENPM	centromere protein M	79019
52	2e-07	1.2e-05	85.52	243.57	0.35	64EhCQvefe179deEnU	Info	KRT77	keratin 77	374454	Cell Communication
53	2e-07	1.2e-05	664.34	224.51	2.96	lRA1XkJz0Drjoxn6T0	Info	ASPM	asp (abnormal spindle) homolog, microcephaly associated (Drosophila)	259266
54	2e-07	1.2e-05	517.54	267.89	1.93	lqXVe7h3F5He78zXuU	Info	NIPAL4	NIPA-like domain containing 4	348938
55	2e-07	1.2e-05	579.86	172.59	3.36	rjki1Tu13jcC_Tr63g	Info	OIP5	Opa interacting protein 5	11339
56	2e-07	1.2e-05	971.07	201.47	4.82	6VSPfSfjXorf9y3ifc	Info	HMMR	hyaluronan-mediated motility receptor (RHAMM)	3161	ECM-receptor interaction, cell_signaling, metastasis
57	2e-07	1.2e-05	1326.07	288.54	4.6	imS5fkxUBSuom.74k4	Info	CDC25B	cell division cycle 25 homolog B (S. pombe)	994	Activation of Src by Protein-tyrosine phosphatase alpha, cdc25 and chk1 Regulatory Pathway in response to DNA damage, Cell Cycle: G2/M Checkpoint, RB Tumor Suppressor/Checkpoint Signaling in response to DNA damage, Sonic Hedgehog (SHH) Receptor Ptc1 Regulates cell cycle, Cell cycle, MAPK signaling pathway
58	2e-07	1.2e-05	465.49	138.78	3.35	ZVChN4dVxd.O3lS7Po	Info	POLE2	polymerase (DNA directed), epsilon 2 (p59 subunit)	5427	DNA polymerase, Purine metabolism, Pyrimidine metabolism
59	2e-07	1.2e-05	639.59	208.25	3.07	QI4q05JB0nbQ0HU47o	Info	RFC4	replication factor C (activator 1) 4, 37kDa	5984	DNA_adducts, DNA_damage
60	2e-07	1.2e-05	608.47	172.45	3.53	0B2unl2eOJ63mNeDqo	Info	IFI6	interferon, alpha-inducible protein 6	2537	Perou's- Intrinsic- Breast-Cancer-Genes
61	2e-07	1.2e-05	377.22	213.08	1.77	lLRS6eSCpRXJf8Hn_0	Info	C16orf48	chromosome 16 open reading frame 48	84080
62	2e-07	1.2e-05	199.49	548.44	0.36	33obrCQopAnZlAmA1Y	Info	HIST1H2AC	histone cluster 1, H2ac	8334
63	2e-07	1.2e-05	114.62	374.16	0.31	rS6NNEv4v4VQ5SjrhE	Info	MMP10	matrix metallopeptidase 10 (stromelysin 2)	4319	angiogenesis, misc
64	2e-07	1.2e-05	102.02	200.83	0.51	ZZ7H_eEB9NCV1KAeJU	Info	ANXA9	annexin A9	8416	Perou's- Intrinsic- Breast-Cancer-Genes
65	2e-07	1.2e-05	443.89	176.02	2.52	K63vX_n936K6tkkUjo	Info	TIMELESS	timeless homolog (Drosophila)	8914
66	2e-07	1.2e-05	197.19	110.27	1.79	TRPIdFYoP8ASXM5UqU	Info	DEPDC1	DEP domain containing 1	55635
67	2e-07	1.2e-05	727.89	230.54	3.16	BAZH7.TkomqQsK_JeE	Info	RFC5	replication factor C (activator 1) 5, 36.5kDa	5985	DNA polymerase, Purine metabolism, Pyrimidine metabolism
68	2e-07	1.2e-05	852	199.61	4.27	WjXKC3vXtdXuSrNeyo	Info	NCAPD2	non-SMC condensin I complex, subunit D2	9918	AKAP95 role in mitosis and chromosome dynamics
69	3e-07	1.52e-05	354.8	154.22	2.3	uU2TOod_UtfhPtqf9A	Info	NA	NA	NA
70	3e-07	1.52e-05	387.27	3203.68	0.12	WngKHiiZB145UuFOF0	Info	KRTDAP	keratinocyte differentiation-associated protein	388533
71	3e-07	1.52e-05	1451.81	537.84	2.7	r5OgFNEn5e6oUdJe6s	Info	EBP	emopamil binding protein (sterol isomerase)	10682	Biosynthesis of steroids
72	3e-07	1.52e-05	778.33	466.17	1.67	fOigZNF5VN5NhJRNZc	Info	MIB2	mindbomb homolog 2 (Drosophila)	142678	Perou's- Intrinsic- Breast-Cancer-Genes
73	3e-07	1.52e-05	374.37	197.66	1.89	lXyXe.lHerNt1zpAlM	Info	FAM129A	family with sequence similarity 129, member A	116496
74	3e-07	1.52e-05	879.85	176.16	4.99	HLhL9JyhgSiu0h54JY	Info	NCAPG	non-SMC condensin I complex, subunit G	64151
75	3e-07	1.52e-05	402.81	150.56	2.68	xp.pD390lxFdH77o04	Info	ATAD2	ATPase family, AAA domain containing 2	29028
76	3e-07	1.52e-05	1726.5	4833.7	0.36	0SZL1Se3V513HrjqcM	Info	NA	NA	NA
77	3e-07	1.52e-05	425.99	137.22	3.1	lKKIuwl4K3.yCn10.o	Info	BUB1	budding uninhibited by benzimidazoles 1 homolog (yeast)	699	Cell cycle, immunology
78	3e-07	1.52e-05	505.44	186.79	2.71	9q1S_vuSkou33NLzF0	Info	PLK4	polo-like kinase 4	10733
79	3e-07	1.52e-05	740.82	295.64	2.51	BSH4ALru6_He.dlO30	Info	RPL39L	ribosomal protein L39-like	116832
80	3e-07	1.52e-05	449.51	203.19	2.21	6fhMoz.V3pxE9FxX70	Info	MIS18BP1	MIS18 binding protein 1	55320
81	3e-07	1.52e-05	258.99	575.96	0.45	BKuv5XwggJ76hAhFiU	Info	HSPC159	galectin-related protein	29094
82	4e-07	1.9e-05	1097.29	581.48	1.89	Q4ILk0rlK620kIB5lQ	Info	MIB2	mindbomb homolog 2 (Drosophila)	142678	Perou's- Intrinsic- Breast-Cancer-Genes
83	4e-07	1.9e-05	408.22	148.03	2.76	EkeagF7l1IR51e4D3g	Info	KNTC1	kinetochore associated 1	9735
84	4e-07	1.9e-05	3762.42	2153.88	1.75	crhSSLrzqCs1KYrrTQ	Info	HNRNPD	heterogeneous nuclear ribonucleoprotein D (AU-rich element RNA binding protein 1, 37kDa)	3184
85	4e-07	1.9e-05	1180.66	256.79	4.6	6V04FQT4y1fgRE55Yk	Info	UBE2C	ubiquitin-conjugating enzyme E2C	11065	Ubiquitin mediated proteolysis
86	4e-07	1.9e-05	107.76	323.27	0.33	0ierrMKe13QnrnuylE	Info	IL1F9	interleukin 1 family, member 9	56300
87	5e-07	2.15e-05	846.31	240.08	3.53	04FXhdyO9APWfQl3tI	Info	RFC4	replication factor C (activator 1) 4, 37kDa	5984	DNA_adducts, DNA_damage
88	5e-07	2.15e-05	2859.68	721.11	3.97	EdRTqDUN75LdfQk97Y	Info	PTTG1	pituitary tumor-transforming 1	9232	Cell cycle
89	5e-07	2.15e-05	384.55	138.33	2.78	HoggJAr.qDmCqXT.p4	Info	NUSAP1	nucleolar and spindle associated protein 1	51203
90	5e-07	2.15e-05	311.05	159.89	1.95	6o_ed1PKIQ4oKKOj3o	Info	DUSP10	dual specificity phosphatase 10	11221	MAPK signaling pathway
91	5e-07	2.15e-05	687.01	293.61	2.34	3oz7S38qvqejlisAvc	Info	TYMS	thymidylate synthetase	7298	One carbon pool by folate, Pyrimidine metabolism, metabolism, pharmacology
92	5e-07	2.15e-05	855.71	136.08	6.29	9glp.em_fp5B5bSU_M	Info	SNORD3C	small nucleolar RNA, C/D box 3C	780853
93	5e-07	2.15e-05	101.43	314.7	0.32	rDquKuqiIqDz7UuUFU	Info	IVL	involucrin	3713	immunology
94	5e-07	2.15e-05	806.8	180.3	4.47	ZqR1Qw4LulILoN.Eoc	Info	CDK1	cyclin-dependent kinase 1	983	Activation of Src by Protein-tyrosine phosphatase alpha, AKAP95 role in mitosis and chromosome dynamics, cdc25 and chk1 Regulatory Pathway in response to DNA damage, Cell Cycle: G1/S Check Point , Cell Cycle: G2/M Checkpoint, Cyclins and Cell Cycle Regulation, Estrogen-responsive protein Efp controls cell cycle and breast tumors growth, How Progesterone Initiates the Oocyte Maturation, Protein Ki…
95	5e-07	2.15e-05	1228.98	4028.43	0.31	9UuS9Unt1eddx646nA	Info	NA	NA	NA
96	6e-07	2.27e-05	204.75	100.09	2.05	ZWX.sxNerDiK6f_aUs	Info	MYCN	v-myc myelocytomatosis viral related oncogene, neuroblastoma derived (avian)	4613	tsonc
97	6e-07	2.27e-05	128.88	235.57	0.55	rUXTKHS9X3gR2qhOpc	Info	RHOV	ras homolog gene family, member V	171177
98	6e-07	2.27e-05	4861.62	1722.85	2.82	ouPXkH4X0p6iK6IlOU	Info	C6orf48	chromosome 6 open reading frame 48	50854
99	6e-07	2.27e-05	582.42	2605.96	0.22	Zy1cfQhTYoXikQjT5o	Info	NA	NA	NA
100	6e-07	2.27e-05	204	97.46	2.09	WneIYOc6nkjh98ij_U	Info	IFI44	interferon-induced protein 44	10561
101	6e-07	2.27e-05	225.14	104.05	2.16	Tpa8gVuHs93V_jFXOU	Info	HERC5	hect domain and RLD 5	51191
102	6e-07	2.27e-05	127.26	280.87	0.45	WunoPHUAblS42R7BOo	Info	NA	NA	NA
103	6e-07	2.27e-05	1212.01	246.93	4.91	xX7dOhfRSFxdAkUSTk	Info	CCNA2	cyclin A2	890	Cell cycle, cell_cycle
104	6e-07	2.27e-05	356.95	147.04	2.43	lokghwIgYonhSjeYYU	Info	TACC3	transforming, acidic coiled-coil containing protein 3	10460
105	6e-07	2.27e-05	416.31	756.32	0.55	iUJ6v00HqOUwEIFK1Y	Info	DMKN	dermokine	93099
106	6e-07	2.27e-05	99.02	245.87	0.4	BJnZRnS5W.xQwHiYVQ	Info	EEF1A2	eukaryotic translation elongation factor 1 alpha 2	1917
107	6e-07	2.27e-05	174.42	454.55	0.38	idTxyHuJ1einoXq.pE	Info	LOC100216001	hypothetical LOC100216001	100216001
108	6e-07	2.27e-05	727.77	242.23	3	u2q4gVCb6B7IVte2Hs	Info	CCNF	cyclin F	899	cell_cycle
109	7e-07	2.58e-05	2206.5	1065.84	2.07	NUqSTuPT_qOgoN7Vk0	Info	LSM2	LSM2 homolog, U6 small nuclear RNA associated (S. cerevisiae)	57819
110	7e-07	2.58e-05	752.81	172.86	4.35	3ZI6Kh14TJSee4DDoI	Info	CDKN3	cyclin-dependent kinase inhibitor 3	1033
111	7e-07	2.58e-05	1022.54	594.98	1.72	lUaXiuv3fiHbx6k0sg	Info	C3orf14	chromosome 3 open reading frame 14	57415
112	8e-07	2.82e-05	1468.33	716.34	2.05	Z3eg_6C6_giwWUKUU0	Info	RPA3	replication protein A3, 14kDa	6119	DNA_replication
113	8e-07	2.82e-05	543	223.56	2.43	Z.1lZlUpX5I2I.m1yI	Info	RPL39L	ribosomal protein L39-like	116832
114	8e-07	2.82e-05	265.34	1177.59	0.23	ZiiOfneYrSFroguBug	Info	NA	NA	NA
115	8e-07	2.82e-05	122.05	238.66	0.51	Z167IgtXQXPuQ4v_II	Info	NA	NA	NA
116	8e-07	2.82e-05	1000.62	338.88	2.95	rSWAMATZV959LuApRs	Info	NA	NA	NA
117	9e-07	3.07e-05	102.02	211.98	0.48	9K1VF1KAlEKFFVEKIQ	Info	PRB2	proline-rich protein BstNI subfamily 2	653247	immunology
118	9e-07	3.07e-05	272.87	108.15	2.52	HVJx_IjhioI0fiVKLw	Info	TNFAIP8L1	tumor necrosis factor, alpha-induced protein 8-like 1	126282
119	9e-07	3.07e-05	2585.86	7186.39	0.36	fieOjriigofChJO3qg	Info	CTSL2	cathepsin L2	1515
120	9e-07	3.07e-05	96.4	375.65	0.26	QV6jhRD19Q.eadTXCU	Info	CNTN1	contactin 1	1272	Cell adhesion molecules (CAMs)
121	1e-06	3.25e-05	527.84	1248.73	0.42	QGSUg18Le7v3u3Qh6k	Info	TUFT1	tuftelin 1	7286
122	1e-06	3.25e-05	1259.92	148.76	8.47	cf3p10BLK_ksKSrVP0	Info	SLC2A3	solute carrier family 2 (facilitated glucose transporter), member 3	6515	Vitamin C in the Brain, cell_signaling, misc, pharmacology
123	1e-06	3.25e-05	805.37	470.35	1.71	6vq9fQes64Eud_6yug	Info	DUSP12	dual specificity phosphatase 12	11266
124	1e-06	3.25e-05	880.81	171.96	5.12	fgbdYtXQd3Gf5dQrgU	Info	KIFC1	kinesin family member C1	3833
125	1e-06	3.25e-05	274.06	152.31	1.8	uVHqJH_yk_TgU6jjj0	Info	WEE1	WEE1 homolog (S. pombe)	7465	cdc25 and chk1 Regulatory Pathway in response to DNA damage, Cell Cycle: G2/M Checkpoint, RB Tumor Suppressor/Checkpoint Signaling in response to DNA damage, Cell cycle, immunology
126	1e-06	3.25e-05	1016.95	212.11	4.79	Knknb10Xk4iCDgiPSI	Info	NMU	neuromedin U	10874	Neuroactive ligand-receptor interaction
127	1.1e-06	3.52e-05	765.48	423.84	1.81	x_JRky7RkXuNUnHyis	Info	CCNB1IP1	cyclin B1 interacting protein 1, E3 ubiquitin protein ligase	57820	Tryptophan metabolism
128	1.1e-06	3.52e-05	735.54	167.77	4.38	xNS4iDi.l33566LJI4	Info	DLGAP5	discs, large (Drosophila) homolog-associated protein 5	9787
129	1.2e-06	3.78e-05	215.5	114.15	1.89	HXhS1CUgB417FAn4u0	Info	OIP5	Opa interacting protein 5	11339
130	1.2e-06	3.78e-05	4689.63	1786.69	2.62	ijfUpc6MjSik0eKUok	Info	IFITM3	interferon induced transmembrane protein 3 (1-8U)	10410
131	1.3e-06	3.94e-05	634.77	164.36	3.86	o7h_frpdPU7uXuXqk4	Info	CDCA8	cell division cycle associated 8	55143
132	1.3e-06	3.94e-05	199.63	96.34	2.07	EFIl20d6F6tINX6rcs	Info	NLRP2	NLR family, pyrin domain containing 2	55655	Perou's- Intrinsic- Breast-Cancer-Genes
133	1.3e-06	3.94e-05	1838.63	241.63	7.61	x.Sd_F7Vd6eXeLeDdU	Info	TOP2A	topoisomerase (DNA) II alpha 170kDa	7153	Apoptotic DNA fragmentation and tissue homeostasis, DNA_adducts, DNA_damage, DNA_replication
134	1.3e-06	3.94e-05	463.24	122.91	3.77	EAFkjpF1bdI1IASUqU	Info	CDCA2	cell division cycle associated 2	157313
135	1.3e-06	3.94e-05	444.65	143.37	3.1	xp6k.U0zIXeV9Isl0U	Info	CENPA	centromere protein A	1058
136	1.4e-06	4.18e-05	1514.84	306.2	4.95	T1.KDnu7e1pFWspePo	Info	AURKA	aurora kinase A	6790	Role of Ran in mitotic spindle regulation
137	1.4e-06	4.18e-05	289.86	563.5	0.51	NnnHXLKUBnSvAQeGLs	Info	ELL2	elongation factor, RNA polymerase II, 2	22936
138	1.5e-06	4.42e-05	115.86	175.97	0.66	3BRChRVRCigJRChRVQ	Info	PRB1	proline-rich protein BstNI subfamily 1	5542	immunology
139	1.5e-06	4.42e-05	444.29	134.63	3.3	96iFFSE3hw6d7lEdQg	Info	KIF11	kinesin family member 11	3832
140	1.6e-06	4.68e-05	324.85	105.09	3.09	lo7qXyXUrUhxx3O91I	Info	KIF4A	kinesin family member 4A	24137
141	1.7e-06	4.83e-05	115.09	243.57	0.47	cWJ11KAlEKFFUEIKQQ	Info	PRB2	proline-rich protein BstNI subfamily 2	653247	immunology
142	1.7e-06	4.83e-05	641.31	1417.27	0.45	KnEn78Gku09V.kew4o	Info	EFNB2	ephrin-B2	1948	Perou's- Intrinsic- Breast-Cancer-Genes, Axon guidance, cell_cycle, cell_signaling, signal_transduction
143	1.7e-06	4.83e-05	288.19	174.39	1.65	993lVFVpX_.h_bbeMc	Info	ZNF362	zinc finger protein 362	149076
144	1.7e-06	4.83e-05	149.18	448.93	0.33	le5N8_4pSftV2BXf6U	Info	PRICKLE1	prickle homolog 1 (Drosophila)	144165	Wnt signaling pathway
145	1.8e-06	5.01e-05	565.42	1397.55	0.4	QQ4tXoGUjm4DoIgf5Y	Info	VIM	vimentin	7431	Cell Communication, cell_signaling, metastasis
146	1.8e-06	5.01e-05	704.39	1887.16	0.37	Et3o4OFKKc9CN3pLoo	Info	NA	NA	NA
147	1.8e-06	5.01e-05	258.34	108.56	2.38	igFXtVLSIwTUHB1IJo	Info	EXO1	exonuclease 1	9156	DNA_replication
148	1.9e-06	5.18e-05	799.23	1860.04	0.43	69GaAxGeVRa7oVR0rc	Info	NA	NA	NA
149	1.9e-06	5.18e-05	964.11	320.53	3.01	lo1eNU.13htRdcVTKI	Info	CDK2	cyclin-dependent kinase 2	1017	CDK Regulation of DNA Replication, Cell Cycle: G1/S Check Point , Cyclin E Destruction Pathway, Cyclins and Cell Cycle Regulation, E2F1 Destruction Pathway, Estrogen-responsive protein Efp controls cell cycle and breast tumors growth, Influence of Ras and Rho proteins on G1 to S Transition, p53 Signaling Pathway, RB Tumor Suppressor/Checkpoint Signaling in response to DNA damage, Regulation of p2…
150	1.9e-06	5.18e-05	418.91	800.26	0.52	HVQfZXlR_H0UDV9eiE	Info	ID3	inhibitor of DNA binding 3, dominant negative helix-loop-helix protein	3399	TGF-beta signaling pathway, gene_regulation, transcription
151	2.1e-06	5.62e-05	178.25	110.45	1.61	EC1yOkA26V0ecK5In4	Info	PSMC3IP	PSMC3 interacting protein	29893
152	2.1e-06	5.62e-05	573.02	157.06	3.65	9jpCddAlL7AMrVeXrE	Info	FBXO5	F-box protein 5	26271
153	2.1e-06	5.62e-05	126.46	250.48	0.5	unod8dF9fy3bXuu_Co	Info	SLC5A1	solute carrier family 5 (sodium/glucose cotransporter), member 1	6523
154	2.2e-06	5.81e-05	137.19	291.87	0.47	i9ZYg1m_XHnlF170.I	Info	TAGLN3	transgelin 3	29114
155	2.2e-06	5.81e-05	1300.81	3069.96	0.42	6ut.eiK8ytHXql36tU	Info	PLAU	plasminogen activator, urokinase	5328	Fibrinolysis Pathway, Platelet Amyloid Precursor Protein Pathway, Complement and coagulation cascades, angiogenesis
156	2.3e-06	5.96e-05	567.41	189.01	3	0yeeXXDfXnLqFF9F6o	Info	HAUS4	HAUS augmin-like complex, subunit 4	54930
157	2.3e-06	5.96e-05	1408.98	2920.38	0.48	QRf5Xp3k_0XIiQitzI	Info	DCBLD2	discoidin, CUB and LCCL domain containing 2	131566
158	2.3e-06	5.96e-05	96.94	209.51	0.46	f5ETr9Qq311wP1KpdU	Info	GAD1	glutamate decarboxylase 1 (brain, 67kDa)	2571	Alanine and aspartate metabolism, beta-Alanine metabolism, Butanoate metabolism, Glutamate metabolism, Taurine and hypotaurine metabolism, Type I diabetes mellitus
159	2.4e-06	6.06e-05	1051.59	674.73	1.56	KIfVx4lF93lGBa2pyg	Info	TOP2B	topoisomerase (DNA) II beta 180kDa	7155	Apoptotic DNA fragmentation and tissue homeostasis, Control of Gene Expression by Vitamin D Receptor, DNA_adducts, DNA_damage, gene_regulation, transcription
160	2.4e-06	6.06e-05	297.37	170.86	1.74	KWpIkKIg4ouE6u_W4s	Info	NA	NA	NA
161	2.4e-06	6.06e-05	456.57	126.82	3.6	i13nKFKuP0JSoJB6hU	Info	ASF1B	ASF1 anti-silencing function 1 homolog B (S. cerevisiae)	55723
162	2.4e-06	6.06e-05	814.43	1489.96	0.55	ZiQmZqtf5b6fcucsNM	Info	FEZ1	fasciculation and elongation protein zeta 1 (zygin I)	9638
163	2.5e-06	6.09e-05	351.64	220.04	1.6	ix1KUCgkUiUOgfjpXA	Info	STAT1	signal transducer and activator of transcription 1, 91kDa	6772	Apoptotic Signaling in Response to DNA Damage, Bioactive Peptide Induced Signaling Pathway, EGF Signaling Pathway, IFN alpha signaling pathway, IFN gamma signaling pathway , IL-10 Anti-inflammatory Signaling Pathway, IL22 Soluble Receptor Signaling Pathway , Inhibition of Cellular Proliferation by Gleevec, MAPKinase Signaling Pathway, p38 MAPK Signaling Pathway , PDGF Signaling Pathway, TPO Signa…
164	2.5e-06	6.09e-05	378.33	149.68	2.53	QkXgJ9dhN7wwJbKV_0	Info	BIRC5	baculoviral IAP repeat containing 5	332	B Cell Survival Pathway, Colorectal cancer
165	2.5e-06	6.09e-05	1404.27	962.43	1.46	f6X9cSonSwXoadwp6A	Info	SRSF4	serine/arginine-rich splicing factor 4	6429
166	2.5e-06	6.09e-05	2194.23	636.42	3.45	l.eSZlGKOlRCSNxx2g	Info	CKS2	CDC28 protein kinase regulatory subunit 2	1164	cell_cycle, cell_signaling, signal_transduction
167	2.5e-06	6.09e-05	659.09	125.66	5.24	Hu16j3eVXeLIu_6jAo	Info	RRM2	ribonucleotide reductase M2	6241	Purine metabolism, Pyrimidine metabolism, pharmacology
168	2.5e-06	6.09e-05	462.69	758.29	0.61	lV0v1UeoT7ueQJT6_o	Info	TBC1D2	TBC1 domain family, member 2	55357
169	2.6e-06	6.3e-05	1679.61	714.75	2.35	BX8NUpN76heFXLT68U	Info	NA	NA	NA
170	2.7e-06	6.46e-05	572.67	130.94	4.37	uOq6EEW0haiFKknfRI	Info	HJURP	Holliday junction recognition protein	55355
171	2.7e-06	6.46e-05	1121.5	594.61	1.89	NnBNT1f0xRT.RXv31U	Info	WBP11	WW domain binding protein 11	51729
172	2.8e-06	6.58e-05	346.15	111.64	3.1	BI90n1UokIXeJWUJmk	Info	MCM7	minichromosome maintenance complex component 7	4176	CDK Regulation of DNA Replication, Cell cycle
173	2.8e-06	6.58e-05	517.25	246.63	2.1	9r8Uo7LVHviiTc.Krw	Info	SMC4	structural maintenance of chromosomes 4	10051
174	2.8e-06	6.58e-05	879.02	493.82	1.78	0Aul6ne_u5u9bpoiCA	Info	H2AFY2	H2A histone family, member Y2	55506
175	2.9e-06	6.78e-05	267.45	531.94	0.5	NeSeol5.eUt_K94I0k	Info	STK38	serine/threonine kinase 38	11329	Perou's- Intrinsic- Breast-Cancer-Genes
176	3e-06	6.94e-05	265.94	117.75	2.26	uw_7gu7e3Ulfal1RiU	Info	VGF	VGF nerve growth factor inducible	7425	misc
177	3e-06	6.94e-05	233.3	118.55	1.97	urhR0mXXqIH47649oI	Info	HAUS8	HAUS augmin-like complex, subunit 8	93323
178	3.1e-06	7.05e-05	355.37	797.02	0.45	Ko3lvTvn91.td_h_Kk	Info	DNAJB6	DnaJ (Hsp40) homolog, subfamily B, member 6	10049	Prion Pathway
179	3.1e-06	7.05e-05	281.06	1195	0.24	0np1587tLe3XXfu1Co	Info	IGFL2	IGF-like family member 2	147920
180	3.1e-06	7.05e-05	126.65	330.94	0.38	QBN.XVF7VWUreUhW3Q	Info	NA	NA	NA
181	3.2e-06	7.19e-05	1203.14	3242.77	0.37	ZCBZCjlCj699JCEigc	Info	NA	NA	NA
182	3.2e-06	7.19e-05	639.46	216.59	2.95	f0gC47oTKKQ7uIfqr0	Info	ANLN	anillin, actin binding protein	54443
183	3.4e-06	7.52e-05	244.46	154.34	1.58	NeX0pSCQFA.FK.p6KI	Info	KDELR3	KDEL (Lys-Asp-Glu-Leu) endoplasmic reticulum protein retention receptor 3	11015	Perou's- Intrinsic- Breast-Cancer-Genes
184	3.4e-06	7.52e-05	989.82	670.01	1.48	KhJXu_50odHeeeugHQ	Info	KDSR	3-ketodihydrosphingosine reductase	2531	Perou's- Intrinsic- Breast-Cancer-Genes, Sphingolipid metabolism
185	3.4e-06	7.52e-05	329.79	636.63	0.52	Tqg7v6gLQi6yj6_nqY	Info	NA	NA	NA
186	3.7e-06	8.1e-05	1421.38	370.18	3.84	Z46PfU15aOLuruMSXE	Info	MELK	maternal embryonic leucine zipper kinase	9833
187	3.7e-06	8.1e-05	208.1	705.32	0.3	3Y1gxHpApBH_foV91U	Info	C7orf10	chromosome 7 open reading frame 10	79783
188	3.9e-06	8.44e-05	527.88	294.75	1.79	NPy5UqLUmDht7pQmK0	Info	ZNF395	zinc finger protein 395	55893
189	3.9e-06	8.44e-05	249.6	134.89	1.85	Qd6pkoqIL5wuere9Po	Info	ZCWPW1	zinc finger, CW type with PWWP domain 1	55063
190	4.1e-06	8.78e-05	646.82	243.45	2.66	Q9G111OeKZDEWferSg	Info	CENPN	centromere protein N	55839
191	4.1e-06	8.78e-05	607.8	233.21	2.61	TnRCUz6Vjy6x7eHRu4	Info	TMEM97	transmembrane protein 97	27346
192	4.2e-06	8.81e-05	376.58	167.32	2.25	ujaFNp3qg164My55zs	Info	CHEK1	CHK1 checkpoint homolog (S. pombe)	1111	ATM Signaling Pathway, cdc25 and chk1 Regulatory Pathway in response to DNA damage, Cell Cycle: G2/M Checkpoint, RB Tumor Suppressor/Checkpoint Signaling in response to DNA damage, Regulation of cell cycle progression by Plk3, Role of BRCA1, BRCA2 and ATR in Cancer Susceptibility, Cell cycle, cell_cycle, cell_signaling, signal_transduction
193	4.2e-06	8.81e-05	490.67	106.22	4.62	Q9dfcQnB1eTepNKHnU	Info	TMPRSS11D	transmembrane protease, serine 11D	9407
194	4.2e-06	8.81e-05	467.2	282.68	1.65	33_7VUeyKGuJZJ5NBc	Info	CDCA4	cell division cycle associated 4	55038
195	4.2e-06	8.81e-05	539.51	932.62	0.58	KRe.HyrNxUhU2PeL2o	Info	FAHD1	fumarylacetoacetate hydrolase domain containing 1	81889
196	4.3e-06	8.98e-05	1336.35	788.44	1.69	6KD030txSVWe7aMRHY	Info	CTSL1	cathepsin L1	1514	Antigen processing and presentation
197	4.4e-06	9.09e-05	178.65	101.14	1.77	uGeYi6eiSRChCuhaeM	Info	MACROD1	MACRO domain containing 1	28992
198	4.4e-06	9.09e-05	288.81	118.41	2.44	uJtXqdzWYrlLJu5KxM	Info	C9orf140	chromosome 9 open reading frame 140	89958
199	4.5e-06	9.25e-05	221.77	367.91	0.6	Nf_iXFX7vF1ZREXcN4	Info	DUOXA1	dual oxidase maturation factor 1	90527
200	4.7e-06	9.62e-05	732.34	1456.44	0.5	0e5JLp3u7A5zkeKMRA	Info	NA	NA	NA
201	4.9e-06	9.88e-05	1011.94	272.52	3.71	HfpVTFVBftS6JUH3Ao	Info	RACGAP1	Rac GTPase activating protein 1	29127
202	4.9e-06	9.88e-05	438.33	832.72	0.53	Ke6lOk4u.3LLI_ioCc	Info	HN1	hematological and neurological expressed 1	51155
203	4.9e-06	9.88e-05	1380.44	360.49	3.83	rUvfXhFo6ufqBb_JfM	Info	UHRF1	ubiquitin-like with PHD and ring finger domains 1	29128	Tryptophan metabolism
204	5e-06	9.98e-05	796.91	450.89	1.77	f21noCeCHtl51g.W00	Info	LAGE3	L antigen family, member 3	8270
205	5e-06	9.98e-05	3068.95	796.54	3.85	Ey6v5_K6wp.noV75KQ	Info	RRM1	ribonucleotide reductase M1	6240	Purine metabolism, Pyrimidine metabolism, immunology, pharmacology
206	5.2e-06	0.000102	172.29	307.89	0.56	WlaVPcKv9.ghK0DnvI	Info	SLC6A14	solute carrier family 6 (amino acid transporter), member 14	11254
207	5.2e-06	0.000102	229.86	118.5	1.94	3Cnro7Ll.Xced3Seqk	Info	SLC22A18AS	solute carrier family 22 (organic cation transporter), member 18 antisense	5003
208	5.2e-06	0.000102	132.44	220.81	0.6	EUocn.7lOLyU616FSQ	Info	ZNF260	zinc finger protein 260	339324
209	5.3e-06	0.000104	563.5	164.57	3.42	N4TSXn31Xeaf0eeL94	Info	TK1	thymidine kinase 1, soluble	7083	Pyrimidine metabolism, gene_regulation, immunology, pharmacology, transcription
210	5.4e-06	0.000105	308.27	153.01	2.01	oW_q72_4X5A67TFSgk	Info	HYLS1	hydrolethalus syndrome 1	219844
211	5.5e-06	0.000107	596.78	171.83	3.47	9UoreqxS6nSOCd_504	Info	FANCE	Fanconi anemia, complementation group E	2178	BRCA1-dependent Ub-ligase activity, Role of BRCA1, BRCA2 and ATR in Cancer Susceptibility, immunology
212	5.7e-06	0.00011	176.72	269.7	0.66	KV6pQaQSTqXRdd7j98	Info	TNC	tenascin C	3371	Perou's- Intrinsic- Breast-Cancer-Genes, Cell Communication, ECM-receptor interaction, Focal adhesion
213	6e-06	0.000115	223.41	331.45	0.67	flXFECqUjW9C4oJH5I	Info	SLC35E1	solute carrier family 35, member E1	79939
214	6.2e-06	0.000119	102.34	1033.09	0.099	6HtSujHiAoLXSS7S9U	Info	SPRR2E	small proline-rich protein 2E	6704
215	6.3e-06	0.00012	231.03	116.23	1.99	oOmVVJa6z9DQhLl5Ig	Info	HAUS8	HAUS augmin-like complex, subunit 8	93323
216	6.5e-06	0.000123	487.13	1099.26	0.44	uqSQSTccfWIRkTTQpk	Info	CST6	cystatin E/M	1474
217	6.7e-06	0.000126	119.95	268.32	0.45	xOTYD4nbURJVeHm45U	Info	NA	NA	NA
218	6.8e-06	0.000128	2065.77	635.08	3.25	TXCeLuFUglGO53s1IE	Info	CKS1B	CDC28 protein kinase regulatory subunit 1B	1163	Regulation of p27 Phosphorylation during Cell Cycle Progression
219	7e-06	0.00013	226.59	136.27	1.66	xbRJ.Xq__Jdwjrf9d4	Info	C18orf56	chromosome 18 open reading frame 56	494514
220	7e-06	0.00013	166.25	298.7	0.56	Ql_iLopJIjqDoreCCc	Info	NA	NA	NA
221	7.1e-06	0.00013	1686.65	358.95	4.7	Wg57u3taRVrKXj6v3I	Info	AURKA	aurora kinase A	6790	Role of Ran in mitotic spindle regulation
222	7.1e-06	0.00013	326.38	204.42	1.6	fp09Hj2kn5CCud4Lik	Info	SIP1	survival of motor neuron protein interacting protein 1	8487
223	7.1e-06	0.00013	218.93	118.41	1.85	3btTXu_QPewELnSdyo	Info	NA	NA	NA
224	7.2e-06	0.000132	806.46	394.66	2.04	B2oL_Xpy4CtB7I54J4	Info	MSH6	mutS homolog 6 (E. coli)	2956	Colorectal cancer
225	7.4e-06	0.000134	304.35	898.94	0.34	WUB.11eBeKgHDej0dU	Info	VIM	vimentin	7431	Cell Communication, cell_signaling, metastasis
226	7.4e-06	0.000134	1143.23	2231.15	0.51	WU3XQhURSLdLkihUp0	Info	NA	NA	NA
227	7.5e-06	0.000135	1149.11	2261.89	0.51	lnUX033TQJcU6MRKic	Info	SPRR2A	small proline-rich protein 2A	6700
228	7.7e-06	0.000138	300.32	152.44	1.97	TpnrGwMhQ5Lyunf1CE	Info	OAS3	2'-5'-oligoadenylate synthetase 3, 100kDa	4940
229	7.8e-06	0.000139	1231.41	644.85	1.91	3VxK6COjl4Lsh55yeA	Info	NA	NA	NA
230	7.9e-06	0.00014	228.48	132.52	1.72	ig3kDHkgFH0XTVJTjo	Info	NA	NA	NA
231	7.9e-06	0.00014	7293.1	17661.16	0.41	lH3Ll3vFFF3Dl3rZZE	Info	KRT13	keratin 13	3860	Perou's- Intrinsic- Breast-Cancer-Genes, Cell Communication
232	8.1e-06	0.000143	200.66	399.01	0.5	ZQpwHl6BINfeT737FE	Info	IRF6	interferon regulatory factor 6	3664
233	8.3e-06	0.000145	164.78	258.98	0.64	xYfXovD30kIrhXqJsc	Info	SOCS4	suppressor of cytokine signaling 4	122809	Jak-STAT signaling pathway
234	8.3e-06	0.000145	1092.48	412.25	2.65	lfcaEolZeJkCf3qL7I	Info	RASIP1	Ras interacting protein 1	54922
235	8.4e-06	0.000146	319.08	171.12	1.86	o.erexakdxenB6NKaw	Info	KDELR3	KDEL (Lys-Asp-Glu-Leu) endoplasmic reticulum protein retention receptor 3	11015	Perou's- Intrinsic- Breast-Cancer-Genes
236	8.5e-06	0.000147	127.34	230.16	0.55	0ApOiioi93ileijOrs	Info	NA	NA	NA
237	8.5e-06	0.000147	2274.09	309.42	7.35	H5lhjlSDUgf7c0d1UE	Info	IFI6	interferon, alpha-inducible protein 6	2537	Perou's- Intrinsic- Breast-Cancer-Genes
238	8.7e-06	0.000149	321.4	185.81	1.73	ZhRH_ofqJ6p4L53sVM	Info	GADD45B	growth arrest and DNA-damage-inducible, beta	4616	Cell cycle, MAPK signaling pathway
239	8.7e-06	0.000149	357.96	189.95	1.88	991T4SiR_leXxeUJUc	Info	AIP	aryl hydrocarbon receptor interacting protein	9049	Ahr Signal Transduction Pathway
240	9.2e-06	0.000157	300.31	684.19	0.44	Z17iRrfjQHZX3t6Unk	Info	ULBP2	UL16 binding protein 2	80328	Natural killer cell mediated cytotoxicity
241	9.3e-06	0.000158	524.21	180.65	2.9	ueSgoaH0qknIoDhInY	Info	KRTCAP3	keratinocyte associated protein 3	200634
242	9.5e-06	0.00016	1304.47	331.67	3.93	TuUn0AFY7rqzSikmnw	Info	MELK	maternal embryonic leucine zipper kinase	9833
243	9.5e-06	0.00016	417.08	159.03	2.62	01OVCvVK5KEiu6XPsU	Info	C17orf53	chromosome 17 open reading frame 53	78995
244	9.6e-06	0.000161	581.68	301.77	1.93	0h575QxdIdSoCIopTQ	Info	SLC37A4	solute carrier family 37 (glucose-6-phosphate transporter), member 4	2542
245	9.7e-06	0.000162	468.81	194.91	2.41	WoK7je6h7epe8dNec0	Info	FAM129A	family with sequence similarity 129, member A	116496
246	9.8e-06	0.000162	394.76	131.85	2.99	3ieeV36bi_bPSnn.nk	Info	MCM2	minichromosome maintenance complex component 2	4171	CDK Regulation of DNA Replication, Cell cycle
247	9.8e-06	0.000162	2165.14	325.7	6.65	ojLV_BETnlid6ABVEk	Info	UBE2C	ubiquitin-conjugating enzyme E2C	11065	Ubiquitin mediated proteolysis
248	9.9e-06	0.000163	510.48	242.37	2.11	3oeDevdd_xFXQVzkl4	Info	SUV39H1	suppressor of variegation 3-9 homolog 1 (Drosophila)	6839	Lysine degradation
249	1e-05	0.000164	357.64	134.78	2.65	orlJdfFNGn0eK7K6v8	Info	CDC25A	cell division cycle 25 homolog A (S. pombe)	993	Activation of Src by Protein-tyrosine phosphatase alpha, cdc25 and chk1 Regulatory Pathway in response to DNA damage, Cell Cycle: G1/S Check Point , Cell Cycle: G2/M Checkpoint, Cyclins and Cell Cycle Regulation, RB Tumor Suppressor/Checkpoint Signaling in response to DNA damage, Sonic Hedgehog (SHH) Receptor Ptc1 Regulates cell cycle, Cell cycle, cell_cycle, cell_signaling
250	1.01e-05	0.000165	406.34	602.2	0.67	oXh6NCVHBNiihLeTx0	Info	MTRF1L	mitochondrial translational release factor 1-like	54516
251	1.02e-05	0.000166	133.52	290.85	0.46	BOK5oJ300p3FegnrqM	Info	ATP12A	ATPase, H+/K+ transporting, nongastric, alpha polypeptide	479	Oxidative phosphorylation
252	1.02e-05	0.000166	2042.39	12284.72	0.17	WUTbfV7VDYUuzYaeLk	Info	LCN2	lipocalin 2	3934	immunology, tsonc
253	1.03e-05	0.000167	2706.08	715.47	3.78	0p.q69Q_uiIJ3ikbTk	Info	MCM3	minichromosome maintenance complex component 3	4172	Perou's- Intrinsic- Breast-Cancer-Genes, CDK Regulation of DNA Replication, Cell cycle
254	1.04e-05	0.000167	301.58	143.32	2.1	oRenVTf_FBVEAXnteE	Info	C14orf93	chromosome 14 open reading frame 93	60686
255	1.04e-05	0.000167	220.96	1913.5	0.12	l4Wolmt25zei1xEKX8	Info	SERPINB3	serpin peptidase inhibitor, clade B (ovalbumin), member 3	6317
256	1.05e-05	0.000168	199.61	111.32	1.79	xpffS9ybQVrncbfRZ4	Info	LTB4R2	leukotriene B4 receptor 2	56413	Calcium signaling pathway, Neuroactive ligand-receptor interaction
257	1.07e-05	0.00017	2055.62	875.47	2.35	9UEi3Ker08Tj04lIFE	Info	CKS2	CDC28 protein kinase regulatory subunit 2	1164	cell_cycle, cell_signaling, signal_transduction
258	1.09e-05	0.000173	291.12	418.11	0.7	fQBeoP6vuzmDv0uXSE	Info	PTGS2	prostaglandin-endoperoxide synthase 2 (prostaglandin G/H synthase and cyclooxygenase)	5743	Eicosanoid Metabolism, Mechanism of Acetaminophen Activity and Toxicity, Mechanism of Gene Regulation by Peroxisome Proliferators via PPARa(alpha), Arachidonic acid metabolism, immunology, misc
259	1.11e-05	0.000175	174.5	311.2	0.56	HBFFlFF1RNXivph7cQ	Info	ATP13A2	ATPase type 13A2	23400	Folate biosynthesis, Starch and sucrose metabolism
260	1.12e-05	0.000176	609.86	970.49	0.63	6DkeBeh_qgIlizfUlk	Info	SCAP	SREBF chaperone	22937	SREBP control of lipid synthesis
261	1.12e-05	0.000176	561.11	255.31	2.2	Z0Uqg6eo.dpHeTTU38	Info	FBLN1	fibulin 1	2192	immunology
262	1.13e-05	0.000176	103.47	283.42	0.37	it1ISdTSgUJApSMl4Q	Info	HSPB8	heat shock 22kDa protein 8	26353	Perou's- Intrinsic- Breast-Cancer-Genes
263	1.16e-05	0.00018	265.98	125.86	2.11	fSkKO5eLkAdLIdd.tE	Info	CENPE	centromere protein E, 312kDa	1062	gene_regulation, transcription
264	1.18e-05	0.000183	121.75	421.13	0.29	QNXZL7oT9717UjFP3U	Info	SULF2	sulfatase 2	55959
265	1.19e-05	0.000183	449.45	160.94	2.79	BepQfvreD3XB1P_Ank	Info	TTK	TTK protein kinase	7272	cell_cycle, cell_signaling, signal_transduction
266	1.19e-05	0.000183	140.1	309.89	0.45	TSO6z5Xo5Ojv1Hq44I	Info	PLA2G7	phospholipase A2, group VII (platelet-activating factor acetylhydrolase, plasma)	7941	Glycerophospholipid metabolism
267	1.23e-05	0.000187	588.61	1146.78	0.51	upHrr.53YSzUQyeGno	Info	NQO1	NAD(P)H dehydrogenase, quinone 1	1728	Perou's- Intrinsic- Breast-Cancer-Genes, Hypoxia and p53 in the Cardiovascular system, Biosynthesis of steroids
268	1.23e-05	0.000187	101.64	245.23	0.41	ollqbr_fd0tHnpn98M	Info	KCNK12	potassium channel, subfamily K, member 12	56660
269	1.23e-05	0.000187	199.1	112.69	1.77	fkoh4VIctUiI5UdPbQ	Info	C5orf34	chromosome 5 open reading frame 34	375444
270	1.29e-05	0.000195	399.09	733.17	0.54	rkP35BRRYpVgCR620o	Info	DMKN	dermokine	93099
271	1.29e-05	0.000195	175.93	337.78	0.52	K7RF55XH3F13H0WZ54	Info	TM7SF2	transmembrane 7 superfamily member 2	7108
272	1.3e-05	0.000195	906.6	197.16	4.6	irp0SIKOkjrklBDnhY	Info	GINS2	GINS complex subunit 2 (Psf2 homolog)	51659
273	1.3e-05	0.000195	149.88	292.68	0.51	x7UUsw6T57t6R9PsSE	Info	FAM13B	family with sequence similarity 13, member B	51306
274	1.35e-05	0.000202	4996.26	2577.91	1.94	fmpZa4DFHHeNv.0eFY	Info	RN28S1	RNA, 28S ribosomal 1	100008589
275	1.36e-05	0.000202	698.35	213.98	3.26	TWl6.Zetu384kU7CXU	Info	E2F2	E2F transcription factor 2	1870	cell_cycle, gene_regulation, transcription
276	1.39e-05	0.000205	174.79	418.81	0.42	uR8UXT_f96KU5DMpqE	Info	HIST2H2BE	histone cluster 2, H2be	8349	Perou's- Intrinsic- Breast-Cancer-Genes
277	1.39e-05	0.000205	275.69	120.16	2.29	BU6gOUeyttjF3p4KPk	Info	TMPO	thymopoietin	7112
278	1.39e-05	0.000205	399.7	938.54	0.43	TokgOQqnk4XFKEgf1U	Info	SERPINE1	serpin peptidase inhibitor, clade E (nexin, plasminogen activator inhibitor type 1), member 1	5054	Fibrinolysis Pathway, Platelet Amyloid Precursor Protein Pathway, Complement and coagulation cascades
279	1.41e-05	0.000207	199.59	312.11	0.64	oIvgZd1ylHEB4VdJKk	Info	PLXNB1	plexin B1	5364	Perou's- Intrinsic- Breast-Cancer-Genes, Axon guidance
280	1.43e-05	0.000209	530.2	148.24	3.58	xoUv41Px71hTCfTeW4	Info	PRIM1	primase, DNA, polypeptide 1 (49kDa)	5557	DNA polymerase, Purine metabolism, Pyrimidine metabolism, DNA_adducts, DNA_damage
281	1.5e-05	0.000218	284.02	131.74	2.16	cUuKnkp9ciu5zFObe0	Info	CENPF	centromere protein F, 350/400kDa (mitosin)	1063
282	1.52e-05	0.000221	164.11	254.53	0.64	NKTB_o1ansH53.v1RU	Info	SYTL4	synaptotagmin-like 4	94121
283	1.53e-05	0.000221	352.56	539.95	0.65	ZrJe5N64u7Rif7x5QE	Info	ANXA11	annexin A11	311
284	1.57e-05	0.000226	309.8	146.29	2.12	iltFUAL1dTNX_S0vTU	Info	RFC3	replication factor C (activator 1) 3, 38kDa	5983	Perou's- Intrinsic- Breast-Cancer-Genes, DNA_adducts, DNA_damage
285	1.63e-05	0.000233	2154	12091.55	0.18	fwfUovXT3rjAjqbpJU	Info	S100A8	S100 calcium binding protein A8	6279	immunology
286	1.63e-05	0.000233	456.8	882.34	0.52	HrpSUjQo7LN0y9UrjM	Info	CXADR	coxsackie virus and adenovirus receptor	1525
287	1.64e-05	0.000234	367.83	173.23	2.12	uJK3xYg9J5QBXXeLvU	Info	NA	NA	NA
288	1.65e-05	0.000234	279.68	492.78	0.57	3R6HheV4mqOS75Hjh8	Info	PNPLA6	patatin-like phospholipase domain containing 6	10908
289	1.65e-05	0.000234	222.83	125.72	1.77	oTptYXmtAHRi3qognQ	Info	CALML4	calmodulin-like 4	91860
290	1.67e-05	0.000235	244.8	408.21	0.6	T1eXBX9e3ZfoJFTt1c	Info	NA	NA	NA
291	1.67e-05	0.000235	1331.02	264.53	5.03	clyu1_J4FkeCB37XR4	Info	CDCA5	cell division cycle associated 5	113130
292	1.68e-05	0.000235	796.28	315.9	2.52	cp6ipNenv0Vuh_B_U8	Info	BCL2L12	BCL2-like 12 (proline rich)	83596
293	1.69e-05	0.000236	620.62	183.59	3.38	0ofRQkgMVokZTUQrnk	Info	MCM5	minichromosome maintenance complex component 5	4174	CDK Regulation of DNA Replication, Cell cycle
294	1.7e-05	0.000237	779.07	1536.07	0.51	Hu1Ssk_HVtPouA6NAs	Info	CALD1	caldesmon 1	800
295	1.75e-05	0.000243	879.27	542.77	1.62	Kfd6E5m.iroqtewrn0	Info	CLCC1	chloride channel CLIC-like 1	23155
296	1.77e-05	0.000245	234.68	442.19	0.53	NpCU.EgFR2kVS3BFEE	Info	DUOX1	dual oxidase 1	53905
297	1.8e-05	0.000248	460.75	249.62	1.85	WdJv_uwppQIKOaJUkc	Info	NA	NA	NA
298	1.84e-05	0.000253	354.86	889.95	0.4	QeXFkTVRp4KEII6OVM	Info	GSN	gelsolin	2934	Erk and PI-3 Kinase Are Necessary for Collagen Binding in Corneal Epithelia, HIV-I Nef: negative effector of Fas and TNF, Rho cell motility signaling pathway, Regulation of actin cytoskeleton, immunology
299	1.85e-05	0.000253	526.52	290.34	1.81	Tp7qbfnl_rKq8A29_I	Info	CETN3	centrin, EF-hand protein, 3	1070
300	1.88e-05	0.000256	7958.35	14681.67	0.54	6yEdVgt.72TrREeOfI	Info	CD24	CD24 molecule	100133941	Perou's- Intrinsic- Breast-Cancer-Genes
301	1.9e-05	0.000258	428.78	724.07	0.59	HpD9_QUUWKVYAkettI	Info	DMKN	dermokine	93099
302	1.96e-05	0.000266	293.4	187.57	1.56	BKJqKvWUdS.3Xeff5c	Info	GRB7	growth factor receptor-bound protein 7	2886	Perou's- Intrinsic- Breast-Cancer-Genes
303	1.99e-05	0.000269	255.5	114.96	2.22	THcpENrtDZ3SnUue_0	Info	DDX60	DEAD (Asp-Glu-Ala-Asp) box polypeptide 60	55601
304	2.01e-05	0.000271	388.91	213.72	1.82	c1ILCUnujVlR0gCmII	Info	POLA2	polymerase (DNA directed), alpha 2 (70kD subunit)	23649	DNA polymerase, Purine metabolism, Pyrimidine metabolism
305	2.04e-05	0.000273	214.2	493.19	0.43	Zt6SoeDheO0j8j316o	Info	GLS	glutaminase	2744	D-Glutamine and D-glutamate metabolism, Glutamate metabolism, Nitrogen metabolism, immunology
306	2.04e-05	0.000273	937.96	483.75	1.94	E0iXuPHULSKSSCULn4	Info	NSMCE4A	non-SMC element 4 homolog A (S. cerevisiae)	54780
307	2.05e-05	0.000273	293.7	189.97	1.55	uepygIiBCQlqnF5VSs	Info	DEF6	differentially expressed in FDCP 6 homolog (mouse)	50619
308	2.06e-05	0.000274	4351.1	6730.57	0.65	BX6CER6SAaKZn_iVJ4	Info	KRT19	keratin 19	3880	Cell Communication
309	2.08e-05	0.000275	116.81	293.33	0.4	Bk14rpQqS651I79794	Info	NA	NA	NA
310	2.08e-05	0.000275	1785.42	754.05	2.37	6i3R7UVfZ7Ug9VJ__o	Info	GSTO2	glutathione S-transferase omega 2	119391	Glutathione metabolism, Metabolism of xenobiotics by cytochrome P450
311	2.1e-05	0.000276	872.89	411.64	2.12	B91yrztS_q.8KSRIeU	Info	UNG	uracil-DNA glycosylase	7374	Perou's- Intrinsic- Breast-Cancer-Genes, DNA_damage
312	2.16e-05	0.000283	513.9	810.61	0.63	T4Hr0KZtcVLT.fxfMc	Info	PSME3	proteasome (prosome, macropain) activator subunit 3 (PA28 gamma; Ki)	10197
313	2.18e-05	0.000285	229.78	151.56	1.52	xsHVVKxjKh4M6FeeAk	Info	IRS2	insulin receptor substrate 2	8660	Adipocytokine signaling pathway, Insulin signaling pathway, Type II diabetes mellitus
314	2.2e-05	0.000287	2184.07	1545.52	1.41	EDF16j7ictPSXuwU7o	Info	MRPS6	mitochondrial ribosomal protein S6	64968
315	2.25e-05	0.000292	756.77	1181.66	0.64	KWfoRgQJRH3B596YHg	Info	SYNCRIP	synaptotagmin binding, cytoplasmic RNA interacting protein	10492
316	2.26e-05	0.000293	2110.41	1179.43	1.79	Z0VAWkrmP_8FSYYH9Y	Info	FGFR3	fibroblast growth factor receptor 3	2261	MAPK signaling pathway, Regulation of actin cytoskeleton, development, immunology, misc
317	2.34e-05	0.000302	176.57	282.38	0.63	cXFjQji9JyC0xRXSg0	Info	ENOSF1	enolase superfamily member 1	55556
318	2.35e-05	0.000302	417.24	142.12	2.94	0eL0eWt7fWJ5ve1_04	Info	PKMYT1	protein kinase, membrane associated tyrosine/threonine 1	9088	Cell cycle
319	2.38e-05	0.000305	316.2	420.64	0.75	B9e50AOIuGnpOunVl4	Info	VHL	von Hippel-Lindau tumor suppressor	7428	Hypoxia-Inducible Factor in the Cardiovascular System, VEGF, Hypoxia, and Angiogenesis, Ubiquitin mediated proteolysis, immunology, tsonc
320	2.4e-05	0.000307	327.49	127.78	2.56	HK6nVduR.Pl6kv_fjc	Info	NA	NA	NA
321	2.44e-05	0.00031	475.4	231.33	2.06	ugUohG7pqS6hUyN94A	Info	GSR	glutathione reductase	2936	Free Radical Induced Apoptosis, Glutamate metabolism, Glutathione metabolism, immunology, pharmacology
322	2.44e-05	0.00031	388.55	201.68	1.93	uS9TIJ5InZICj4mSok	Info	C21orf63	chromosome 21 open reading frame 63	59271
323	2.47e-05	0.000313	397	782.27	0.51	xgiWrpJ4SKCWdAxfRA	Info	TIMP2	TIMP metallopeptidase inhibitor 2	7077	Inhibition of Matrix Metalloproteinases, angiogenesis
324	2.49e-05	0.000314	777.76	240.91	3.23	uUlHrBT33HezlTitD4	Info	KIF20B	kinesin family member 20B	9585
325	2.5e-05	0.000315	5547.22	2067.27	2.68	fSUyR.vR7Xu0iR4nUU	Info	TXNIP	thioredoxin interacting protein	10628
326	2.53e-05	0.000318	164.62	111.67	1.47	9pV5Y3oEFRdSfU76hM	Info	LAMA2	laminin, alpha 2	3908	Agrin in Postsynaptic Differentiation, Cell Communication, ECM-receptor interaction, Focal adhesion, angiogenesis
327	2.57e-05	0.000322	233.78	430.55	0.54	cUBHdXFT15Sd5df9B0	Info	BTG2	BTG family, member 2	7832	BTG family proteins and cell cycle regulation
328	2.59e-05	0.000323	330.27	528.94	0.62	TVI0yF3eTLLTK34f6o	Info	ENTPD3	ectonucleoside triphosphate diphosphohydrolase 3	956	Purine metabolism, Pyrimidine metabolism
329	2.75e-05	0.000342	571.5	309.46	1.85	0255UKEyUJ61sAVP44	Info	NA	NA	NA
330	2.88e-05	0.000356	301.03	193.33	1.56	ZJJtBHulFCFuiimiBM	Info	SNCG	synuclein, gamma (breast cancer-specific protein 1)	6623	immunology
331	2.88e-05	0.000356	316.26	661.86	0.48	QuXGDJR5MUF6kMyQjU	Info	CFLAR	CASP8 and FADD-like apoptosis regulator	8837	FAS signaling pathway ( CD95 ), HIV-I Nef: negative effector of Fas and TNF, IL-2 Receptor Beta Chain in T cell Activation, Induction of apoptosis through DR3 and DR4/5 Death Receptors , Apoptosis
332	2.91e-05	0.000358	176.5	492.95	0.36	39v0qt5b1NevSIKWJs	Info	PMEPA1	prostate transmembrane protein, androgen induced 1	56937
333	2.91e-05	0.000358	908.01	1843.07	0.49	fHXkt6jXi7Xur03aOo	Info	HES2	hairy and enhancer of split 2 (Drosophila)	54626
334	2.93e-05	0.000358	1327.31	765.06	1.73	6ede0V1GPUSFKE9TuU	Info	PGD	phosphogluconate dehydrogenase	5226	Pentose phosphate pathway, immunology
335	2.93e-05	0.000358	223.27	102.67	2.17	ooKJT36B6GH3gB6KGI	Info	CDCA3	cell division cycle associated 3	83461
336	2.99e-05	0.000364	341.72	199.87	1.71	0VqIAho6SjUKpyej_8	Info	SYK	spleen tyrosine kinase	6850	Aspirin Blocks Signaling Pathway Involved in Platelet Activation, BCR Signaling Pathway, Fc Epsilon Receptor I Signaling in Mast Cells, IL 2 signaling pathway, IL-2 Receptor Beta Chain in T cell Activation, Ras-Independent pathway in NK cell-mediated cytotoxicity, B cell receptor signaling pathway, Fc epsilon RI signaling pathway, Natural killer cell mediated cytotoxicity, cell_cycle, cell_signal…
337	3.01e-05	0.000365	211.38	120.22	1.76	Kl_i51Ul.QsLjjiTiA	Info	SGOL2	shugoshin-like 2 (S. pombe)	151246
338	3.04e-05	0.000368	214.23	453.69	0.47	lSR6Ka5S3In3oKwDX0	Info	PGK2	phosphoglycerate kinase 2	5232	Carbon fixation, Glycolysis / Gluconeogenesis, immunology
339	3.12e-05	0.000377	212.79	149.18	1.43	iWGG52L14K7OIJHeVI	Info	FBP1	fructose-1,6-bisphosphatase 1	2203	Carbon fixation, Fructose and mannose metabolism, Glycolysis / Gluconeogenesis, Insulin signaling pathway, Pentose phosphate pathway, immunology
340	3.15e-05	0.000379	182.41	110.47	1.65	WXbSVWdKUb00lQmCP8	Info	HAUS8	HAUS augmin-like complex, subunit 8	93323
341	3.16e-05	0.000379	110.4	200.98	0.55	TnbnV4kUYpfQSnn4o0	Info	SPDYE1	speedy homolog E1 (Xenopus laevis)	285955
342	3.19e-05	0.000382	437	674.17	0.65	K6JUquOiH.jp.6SoSE	Info	EXOC7	exocyst complex component 7	23265	Insulin signaling pathway
343	3.28e-05	0.000391	411.31	286.49	1.44	3qn9u1V7mtLv9LFF3c	Info	PDXP	pyridoxal (pyridoxine, vitamin B6) phosphatase	57026
344	3.3e-05	0.000393	117.25	318.27	0.37	9B_kndfTmPlIbUCqSQ	Info	ERAP2	endoplasmic reticulum aminopeptidase 2	64167
345	3.33e-05	0.000395	102.19	282.04	0.36	9hEkujfpL0s2OhIX1w	Info	RAET1L	retinoic acid early transcript 1L	154064
346	3.43e-05	0.000406	1535.88	386.05	3.98	ECgp1eTtefnkZROrus	Info	MCM4	minichromosome maintenance complex component 4	4173	CDK Regulation of DNA Replication, Cell cycle, cell_cycle
347	3.44e-05	0.000406	165	317.48	0.52	0ZKtf3SE8eTnszpvJ4	Info	NTM	neurotrimin	50863
348	3.48e-05	0.000409	2333.34	1053.99	2.21	ousTrv7pfp4Tgnvu4o	Info	DNMT1	DNA (cytosine-5-)-methyltransferase 1	1786	Methionine metabolism, DNA_adducts, DNA_damage
349	3.5e-05	0.00041	189.42	107.74	1.76	rhAoEPAenj.pflIn.o	Info	CDK1	cyclin-dependent kinase 1	983	Activation of Src by Protein-tyrosine phosphatase alpha, AKAP95 role in mitosis and chromosome dynamics, cdc25 and chk1 Regulatory Pathway in response to DNA damage, Cell Cycle: G1/S Check Point , Cell Cycle: G2/M Checkpoint, Cyclins and Cell Cycle Regulation, Estrogen-responsive protein Efp controls cell cycle and breast tumors growth, How Progesterone Initiates the Oocyte Maturation, Protein Ki…
350	3.52e-05	0.000412	1622.32	642.09	2.53	3p3cVJyBF9SEfnoSc0	Info	DNAJC9	DnaJ (Hsp40) homolog, subfamily C, member 9	23234
351	3.55e-05	0.000414	1533.1	795.15	1.93	WbrbqLsSlFVQrggeC8	Info	FBL	fibrillarin	2091	SARS Coronavirus Protease, cell_cycle, cell_signaling, signal_transduction
352	3.57e-05	0.000414	2369.86	1521.98	1.56	3WVCS7lckigDkE3ZCY	Info	DERA	deoxyribose-phosphate aldolase (putative)	51071	Pentose phosphate pathway
353	3.57e-05	0.000414	481.33	837.87	0.57	KG14oS97geDkl6Eel0	Info	SGK223	homolog of rat pragma of Rnd2	157285
354	3.6e-05	0.000416	97.34	221.91	0.44	B5VJ_15nUIOn9F1F4I	Info	CYP4B1	cytochrome P450, family 4, subfamily B, polypeptide 1	1580	Nuclear Receptors in Lipid Metabolism and Toxicity
355	3.67e-05	0.000423	353.25	182.37	1.94	xknVChEJ76jnH3SfRk	Info	HIRIP3	HIRA interacting protein 3	8479
356	3.71e-05	0.000426	2544.21	1193.61	2.13	of0kyHwdXwlSE3viF4	Info	HMGN2	high-mobility group nucleosomal binding domain 2	3151
357	3.74e-05	0.000429	868.1	244.28	3.55	TqCLahRL88UPeKC1l8	Info	MAD2L1	MAD2 mitotic arrest deficient-like 1 (yeast)	4085	Cell cycle, cell_cycle
358	3.77e-05	0.000431	3726.5	9778.86	0.38	TeAETtUh5Meq204rt0	Info	KLK7	kallikrein-related peptidase 7	5650
359	3.85e-05	0.000439	243.64	158.77	1.53	HdUm8EQDU6ks46Std4	Info	ATF3	activating transcription factor 3	467	gene_regulation, transcription
360	3.88e-05	0.000441	150.95	198.6	0.76	6OlEE_UkDHl_k0dJIo	Info	RBM12	RNA binding motif protein 12	10137
361	4e-05	0.000453	527.68	265.44	1.99	QrrOngQomkhB0qIB0o	Info	MTFP1	mitochondrial fission process 1	51537
362	4.01e-05	0.000453	282.62	128.44	2.2	ovtEinu7lcR4Uq.sAU	Info	E2F7	E2F transcription factor 7	144455
363	4.03e-05	0.000454	343.22	208.93	1.64	ogNB0uoTJST.5MUr6k	Info	DUT	deoxyuridine triphosphatase	1854	Mechanism of Gene Regulation by Peroxisome Proliferators via PPARa(alpha), Pyrimidine metabolism, gene_regulation, transcription
364	4.07e-05	0.000458	1302.45	3725.2	0.35	WqEQkplDrN6midEi98	Info	ANGPTL4	angiopoietin-like 4	51129	PPAR signaling pathway
365	4.12e-05	0.000462	371.48	818.86	0.45	rrUXVUoObUUIXyTHvg	Info	SNRPN	small nuclear ribonucleoprotein polypeptide N	6638	immunology
366	4.27e-05	0.000476	180.45	302.89	0.6	uX15cu4f_VUIuXoST0	Info	NA	NA	NA
367	4.27e-05	0.000476	1920.72	1458.74	1.32	x3XVcjlOfX.t7xr5Ts	Info	PDHB	pyruvate dehydrogenase (lipoamide) beta	5162	Alanine and aspartate metabolism, Butanoate metabolism, Glycolysis / Gluconeogenesis, Pyruvate metabolism, Valine, leucine and isoleucine biosynthesis
368	4.37e-05	0.000486	159.16	109.57	1.45	HT.qvIXqFGnox3ins4	Info	ARG2	arginase, type II	384	Arginine and proline metabolism, Urea cycle and metabolism of amino groups
369	4.57e-05	0.000507	1084.16	182.97	5.93	lYgW0v4lI6CeJ4ETxg	Info	SNHG8	small nucleolar RNA host gene 8 (non-protein coding)	100093630
370	4.61e-05	0.00051	168.73	345.8	0.49	WhIgghRh6IJVf3i5Ko	Info	ANGPTL4	angiopoietin-like 4	51129	PPAR signaling pathway
371	4.65e-05	0.000513	283.26	151.6	1.87	HvXZMzb7kSjQTjrh6g	Info	C13orf34	chromosome 13 open reading frame 34	79866
372	4.76e-05	0.000524	91.08	131.81	0.69	NX6UaXqKuvXvdJNRww	Info	KCNIP3	Kv channel interacting protein 3, calsenilin	30818	Repression of Pain Sensation by the Transcriptional Regulator DREAM
373	4.95e-05	0.000541	874.71	1669.52	0.52	lbn6r0nrintXsoICd4	Info	ANXA2	annexin A2	302
374	4.95e-05	0.000541	283	479.23	0.59	QLHwCbrVS4pQgL9a8I	Info	DYRK2	dual-specificity tyrosine-(Y)-phosphorylation regulated kinase 2	8445	signal_transduction
375	4.96e-05	0.000541	524.85	184.83	2.84	34lG83aZ6.WLFnge6s	Info	HBQ1	hemoglobin, theta 1	3049
376	4.99e-05	0.000542	524.18	775.41	0.68	xlyunxSVC1U7_h.SeE	Info	C3orf10	chromosome 3 open reading frame 10	55845	Regulation of actin cytoskeleton
377	4.99e-05	0.000542	388.86	246.53	1.58	0SFQn1Or7x7nsUfrq0	Info	PPTC7	PTC7 protein phosphatase homolog (S. cerevisiae)	160760
378	5.03e-05	0.000545	97.89	213.96	0.46	6UnSQl7Rf7o6Wt3F5I	Info	CYP4B1	cytochrome P450, family 4, subfamily B, polypeptide 1	1580	Nuclear Receptors in Lipid Metabolism and Toxicity
379	5.05e-05	0.000545	257.75	121.32	2.12	WKgj5UpR4SiY1XDoxU	Info	UBR7	ubiquitin protein ligase E3 component n-recognin 7 (putative)	55148
380	5.14e-05	0.000553	349.14	200.53	1.74	TpU8h7_SpNHn1V4RdE	Info	GINS3	GINS complex subunit 3 (Psf3 homolog)	64785
381	5.19e-05	0.000557	3941.91	1424.35	2.77	9STIfB1fCVITe_oXhU	Info	NA	NA	NA
382	5.2e-05	0.000557	5295.87	1047.31	5.06	HClLklAJJdNRQpNZ4I	Info	CDC20	cell division cycle 20 homolog (S. cerevisiae)	991	Cell cycle, Ubiquitin mediated proteolysis
383	5.39e-05	0.000575	1400.46	2893.08	0.48	rplyA9R_RbKk54xTVA	Info	TGFBR2	transforming growth factor, beta receptor II (70/80kDa)	7048	ALK in cardiac myocytes, CTCF: First Multivalent Nuclear Factor, NFkB activation by Nontypeable Hemophilus influenzae, Role of Tob in T-cell activation, TGF beta signaling pathway, Adherens junction, Colorectal cancer, Cytokine-cytokine receptor interaction, MAPK signaling pathway, TGF-beta signaling pathway, angiogenesis, tsonc
384	5.41e-05	0.000575	942.34	204.83	4.6	BSXeHuXs3VA91HY9R4	Info	TPX2	TPX2, microtubule-associated, homolog (Xenopus laevis)	22974	Role of Ran in mitotic spindle regulation
385	5.41e-05	0.000575	1251.47	799.15	1.57	NA6IuyXip675eXVe58	Info	PRKCDBP	protein kinase C, delta binding protein	112464
386	5.46e-05	0.000579	101.51	149.62	0.68	rnlXbbkae67kpXnnqU	Info	NA	NA	NA
387	5.64e-05	0.000596	303.3	482.37	0.63	0hLjntvRWEBHh9xNro	Info	H2AFY	H2A histone family, member Y	9555
388	5.65e-05	0.000596	122.42	94.6	1.29	0uQSkffLhFJBUkzIgg	Info	SPESP1	sperm equatorial segment protein 1	246777
389	5.81e-05	0.000611	1111.5	1718.66	0.65	Zsj56XvsrrKhEjhYXo	Info	GPR56	G protein-coupled receptor 56	9289
390	5.82e-05	0.000611	718.58	1008.63	0.71	QeYyFIANekn.dSk3q0	Info	HEBP1	heme binding protein 1	50865
391	5.97e-05	0.000625	2651.17	1915.31	1.38	K769I_Kf_.ii.p9S1U	Info	NDUFB5	NADH dehydrogenase (ubiquinone) 1 beta subcomplex, 5, 16kDa	4711	Oxidative phosphorylation
392	6e-05	0.000626	202.28	762.19	0.27	6qievf0j6P7Xs1VS6I	Info	TMEM45A	transmembrane protein 45A	55076
393	6.13e-05	0.000638	1040.59	562.79	1.85	HroI6OXguyHnnJ4MU0	Info	NCRNA00219	non-protein coding RNA 219	114915
394	6.14e-05	0.000638	3085.65	1661.14	1.86	KgkxUqCCe_WjhVziAk	Info	GSTO1	glutathione S-transferase omega 1	9446	Glutathione metabolism, Metabolism of xenobiotics by cytochrome P450
395	6.18e-05	0.00064	373.4	163.1	2.29	xeKJg1kuq0Ip4sIllA	Info	FEN1	flap structure-specific endonuclease 1	2237	DNA_replication
396	6.19e-05	0.00064	245.43	142.71	1.72	ZQReUvNEYKOFUqh0u4	Info	VAPA	VAMP (vesicle-associated membrane protein)-associated protein A, 33kDa	9218	Tight junction
397	6.27e-05	0.000646	652	361.29	1.8	9mfFICWXhFOoruvz6Q	Info	CCDC34	coiled-coil domain containing 34	91057
398	6.62e-05	0.000681	225.16	134.8	1.67	oJQOvwfeXugeqPq6ko	Info	BLMH	bleomycin hydrolase	642	immunology, pharmacology
399	6.69e-05	0.000686	301.2	392.13	0.77	EUTVFxIcUX9iNKFBeg	Info	LDOC1	leucine zipper, down-regulated in cancer 1	23641
400	6.71e-05	0.000686	1527.02	456.75	3.34	liCOpICeiVei_nu3u8	Info	FEN1	flap structure-specific endonuclease 1	2237	DNA_replication
401	6.72e-05	0.000686	1255.32	674	1.86	rHpApylaJFcpno.6hA	Info	ANKRD9	ankyrin repeat domain 9	122416
402	6.74e-05	0.000686	260.28	117.47	2.22	3J4Sj3rg5ueVKFLghI	Info	CBR3	carbonyl reductase 3	874	Arachidonic acid metabolism
403	6.81e-05	0.000691	1607.15	3041.46	0.53	oRHulXi1XDsRnklIOQ	Info	NA	NA	NA
404	6.86e-05	0.000695	461.94	906.74	0.51	oSSiCeZ7h.itfuvV6Q	Info	NA	NA	NA
405	6.95e-05	0.000702	674.73	2757.16	0.24	WF5WS_i_h7fBLJukRI	Info	C15orf52	chromosome 15 open reading frame 52	388115
406	7.02e-05	0.000708	248.44	437.86	0.57	Qsl4LqI_fi1KIUl6kE	Info	SYNJ2BP	synaptojanin 2 binding protein	55333
407	7.08e-05	0.000711	2327.19	4144.62	0.56	NICr.zoUOVS_0tIlvo	Info	SGK1	serum/glucocorticoid regulated kinase 1	6446
408	7.09e-05	0.000711	527.94	374.42	1.41	okQ7jiT1UUTT7QvVEo	Info	MTERFD1	MTERF domain containing 1	51001
409	7.3e-05	0.00073	137.2	342.79	0.4	BdBkYBPVK5Egn7kh30	Info	NA	NA	NA
410	7.6e-05	0.000758	1075.91	581.69	1.85	fm77U_cgQWDMsRhfXk	Info	PSMG1	proteasome (prosome, macropain) assembly chaperone 1	8624
411	7.62e-05	0.000758	1887.9	815.59	2.31	0E90qLerOeoA0lI5a4	Info	NA	NA	NA
412	7.63e-05	0.000758	676.46	1084.16	0.62	TQnk7XhXf4PC6Huk4Q	Info	SNX2	sorting nexin 2	6643
413	7.82e-05	0.000775	227.62	138.96	1.64	Qk6d4K4.ysgi.4p6mQ	Info	DSN1	DSN1, MIND kinetochore complex component, homolog (S. cerevisiae)	79980
414	7.96e-05	0.000786	343.28	230.03	1.49	N5AXsfU47qCuKeUKII	Info	C7orf23	chromosome 7 open reading frame 23	79161
415	7.97e-05	0.000786	262.43	131.76	1.99	0fgCjvrl87hGJSJeeo	Info	TMEM194A	transmembrane protein 194A	23306
416	8.17e-05	0.000803	744.21	311.61	2.39	Zn2Iv_F5eCJFI_RN1U	Info	PTTG3P	pituitary tumor-transforming 3 (pseudogene)	26255
417	8.18e-05	0.000803	1510.12	2076.75	0.73	WX7VR9JVKF.X5X_vUg	Info	RAB25	RAB25, member RAS oncogene family	57111
418	8.23e-05	0.000806	283.72	138.4	2.05	lpeo0F6ntREgBABUFA	Info	DUSP10	dual specificity phosphatase 10	11221	MAPK signaling pathway
419	8.28e-05	0.000806	103	171.4	0.6	WUnXdDJUFRFJdIRRTg	Info	NA	NA	NA
420	8.3e-05	0.000806	178.33	969.43	0.18	9pUrd0H00u6fc4lSNE	Info	KLK13	kallikrein-related peptidase 13	26085
421	8.32e-05	0.000806	550.42	183.72	3	BSeoXozSTRkQVCZACU	Info	KIF23	kinesin family member 23	9493
422	8.33e-05	0.000806	325.93	135.8	2.4	0tLSQHUQKdfgvboKew	Info	RFC3	replication factor C (activator 1) 3, 38kDa	5983	Perou's- Intrinsic- Breast-Cancer-Genes, DNA_adducts, DNA_damage
423	8.33e-05	0.000806	336.83	191.55	1.76	K0wQGrT6QpK2QWenqQ	Info	MRPL2	mitochondrial ribosomal protein L2	51069
424	8.59e-05	0.000829	1082.21	2934.5	0.37	l11UXKUbuJ517d7fPk	Info	TUBB3	tubulin, beta 3	10381	Gap junction
425	8.71e-05	0.000839	390.9	126.9	3.08	N4OCV6LHOJqV4h6eeE	Info	IFIT1	interferon-induced protein with tetratricopeptide repeats 1	3434
426	8.75e-05	0.00084	294.49	174.96	1.68	HkEgFzXR5XVS3d8C_g	Info	CDKN1B	cyclin-dependent kinase inhibitor 1B (p27, Kip1)	1027	CDK Regulation of DNA Replication, Cell Cycle: G1/S Check Point , CTCF: First Multivalent Nuclear Factor, Cyclins and Cell Cycle Regulation, Influence of Ras and Rho proteins on G1 to S Transition, PTEN dependent cell cycle arrest and apoptosis, Regulation of p27 Phosphorylation during Cell Cycle Progression, Cell cycle, cell_cycle, immunology
427	8.79e-05	0.000842	175.59	365.81	0.48	30n5R.p4o7R55HZwko	Info	MAP2	microtubule-associated protein 2	4133	Protein Kinase A at the Centrosome
428	8.83e-05	0.000844	100.41	147.61	0.68	9l31SOkN7XN3uegjnI	Info	AOX1	aldehyde oxidase 1	316	Nicotinate and nicotinamide metabolism, Tryptophan metabolism, Tyrosine metabolism, Valine, leucine and isoleucine degradation, Vitamin B6 metabolism, misc
429	8.89e-05	0.000848	299.8	203.71	1.47	xu0ihfh6vT.O1ITRV4	Info	NAA15	N(alpha)-acetyltransferase 15, NatA auxiliary subunit	80155
430	9.02e-05	0.000858	1184.48	730.96	1.62	6faKG5XRV0etR6fiHQ	Info	GPX3	glutathione peroxidase 3 (plasma)	2878	Arachidonic acid metabolism, Glutathione metabolism, pharmacology
431	9.15e-05	0.000869	205.81	142.24	1.45	KlR6X6NN105EVov8Xk	Info	NA	NA	NA
432	9.17e-05	0.000869	225.09	389.07	0.58	3fZAi4YpVuogaHXSHc	Info	EPS8L1	EPS8-like 1	54869
433	9.22e-05	0.00087	226.23	138.31	1.64	HfTnpZbiv8dSb1ZT7Q	Info	ASB13	ankyrin repeat and SOCS box containing 13	79754
434	9.23e-05	0.00087	165.07	303.97	0.54	HIIV4VHir__4g_eCUY	Info	ACAD11	acyl-CoA dehydrogenase family, member 11	84129	beta-Alanine metabolism, Fatty acid metabolism, Propanoate metabolism, Valine, leucine and isoleucine degradation
435	9.44e-05	0.000888	127.58	86.58	1.47	iSJ9cklYlOBFgOzSFU	Info	TSC22D3	TSC22 domain family, member 3	1831
436	9.66e-05	0.000907	341.27	501.81	0.68	lf6ul.uhp2yegLvjeo	Info	IRF2BP2	interferon regulatory factor 2 binding protein 2	359948
437	9.72e-05	0.00091	94.76	173.58	0.55	9114lx5QG10u_3kXnU	Info	PLXNA3	plexin A3	55558	Axon guidance
438	9.85e-05	0.00092	2143.73	1319.81	1.62	NIwad1IXif1m0kLKDY	Info	AARS	alanyl-tRNA synthetase	16	Alanine and aspartate metabolism, Aminoacyl-tRNA biosynthesis, immunology
439	9.87e-05	0.00092	1100.92	204.39	5.39	HsiRYAVYoIism.3XiY	Info	SNORD3D	small nucleolar RNA, C/D box 3D	780854
440	9.95e-05	0.000923	2564.96	5482.77	0.47	3aZ9UkUE7BaTv1JIIQ	Info	CCND1	cyclin D1	595	Perou's- Intrinsic- Breast-Cancer-Genes, BTG family proteins and cell cycle regulation, CARM1 and Regulation of the Estrogen Receptor, Cell Cycle: G1/S Check Point , Cyclins and Cell Cycle Regulation, Inactivation of Gsk3 by AKT causes accumulation of b-catenin in Alveolar Macrophages, Influence of Ras and Rho proteins on G1 to S Transition, p53 Signaling Pathway, WNT Signaling Pathway, Cell cycl…
441	9.95e-05	0.000923	2332.61	1055.95	2.21	cNV8JUhN76heFVrT68	Info	TRMT5	TRM5 tRNA methyltransferase 5 homolog (S. cerevisiae)	57570
442	9.99e-05	0.000925	356.01	154	2.31	9jhKTJepM0XT6wKnIk	Info	MCM4	minichromosome maintenance complex component 4	4173	CDK Regulation of DNA Replication, Cell cycle, cell_cycle
443	0.0001013	0.000936	470.14	314.76	1.49	ZppdNvf5fXrRTecZ6A	Info	CMTM8	CKLF-like MARVEL transmembrane domain containing 8	152189
444	0.0001019	0.000939	848.86	558.79	1.52	6fVlaRVH3sxMBpQru4	Info	CDC42EP5	CDC42 effector protein (Rho GTPase binding) 5	148170
445	0.0001022	0.00094	186.64	303.39	0.62	NkLsYnuVBSYkXX0rx8	Info	PABPC3	poly(A) binding protein, cytoplasmic 3	5042
446	0.0001035	0.00095	236.06	122.55	1.93	0Qf53V5bl2uudeDung	Info	CENPV	centromere protein V	201161
447	0.0001047	0.000958	465.32	749.92	0.62	EfGAvg_rimpA0XitJI	Info	WSB1	WD repeat and SOCS box containing 1	26118
448	0.0001061	0.000969	230.21	152.26	1.51	l2UvlQjSq1p7X3teeQ	Info	P4HTM	prolyl 4-hydroxylase, transmembrane (endoplasmic reticulum)	54681	Diterpenoid biosynthesis
449	0.0001076	0.000981	1172	1995.79	0.59	EVE.EA1qIeaOp7l6K4	Info	NA	NA	NA
450	0.0001082	0.000984	3286.36	2155.22	1.52	WklJqxIOj.oIqLRR6E	Info	NCRNA00275	non-protein coding RNA 275	441951
451	0.0001094	0.000993	1405.66	414.32	3.39	rr5wo6ngnqt6F9DQJc	Info	PTTG1	pituitary tumor-transforming 1	9232	Cell cycle
452	0.0001105	0.001	2544.21	1575.93	1.61	KCF62234f6QOJaJV_o	Info	IFNGR2	interferon gamma receptor 2 (interferon gamma transducer 1)	3460	Chaperones modulate interferon Signaling Pathway, IFN gamma signaling pathway , Selective expression of chemokine receptors during T-cell polarization, Th1/Th2 Differentiation, Cytokine-cytokine receptor interaction, Jak-STAT signaling pathway, Natural killer cell mediated cytotoxicity, immunology
453	0.0001109	0.001	1458.51	368.61	3.96	rR_nfrF7q8k0L3VSrI	Info	SFRP1	secreted frizzled-related protein 1	6422	Wnt signaling pathway, development
454	0.0001114	0.001	6030.82	4428.76	1.36	KEeqGR1o3ky4UCKk0o	Info	PSMB1	proteasome (prosome, macropain) subunit, beta type, 1	5689	Proteasome
455	0.0001123	0.00101	110.3	289.81	0.38	Enqfp5QggojATRTTQI	Info	NA	NA	NA
456	0.0001124	0.00101	403	265.06	1.52	EXpooP5vp_f0qvJxCM	Info	NA	NA	NA
457	0.0001137	0.00102	444.36	192.35	2.31	0ywLpqJZJzolkooiIA	Info	HAUS1	HAUS augmin-like complex, subunit 1	115106
458	0.0001166	0.00104	479.52	157.93	3.04	up75k7tIhTRUng3yac	Info	SKP2	S-phase kinase-associated protein 2 (p45)	6502	Cell Cycle: G1/S Check Point , E2F1 Destruction Pathway, Regulation of p27 Phosphorylation during Cell Cycle Progression, Cell cycle, Ubiquitin mediated proteolysis
459	0.0001182	0.00105	202.24	634.28	0.32	Wc8GcY5eBcULedeVQI	Info	HIST1H2BD	histone cluster 1, H2bd	3017
460	0.0001185	0.00105	590.63	202.69	2.91	cUiuQDkokiLuj3SUrU	Info	CENPE	centromere protein E, 312kDa	1062	gene_regulation, transcription
461	0.0001215	0.00108	96.8	177.26	0.55	BdFXw70XkB0xSIgJXQ	Info	ZNF812	zinc finger protein 812	729648
462	0.000122	0.00108	270.79	114.01	2.38	9FK5IRkueOJU4cX_3w	Info	TCEA3	transcription elongation factor A (SII), 3	6920	Perou's- Intrinsic- Breast-Cancer-Genes
463	0.0001227	0.00108	195.06	831.61	0.23	fbqB53X_SVT9UJ3vQs	Info	PMEPA1	prostate transmembrane protein, androgen induced 1	56937
464	0.000125	0.0011	793.94	1664.34	0.48	HAkXgN6WjmunTl7DVE	Info	METTL21A	methyltransferase like 21A	151194
465	0.0001272	0.00112	373.22	647.53	0.58	iniqwivvsvteuXU0h0	Info	NDRG2	NDRG family member 2	57447
466	0.0001275	0.00112	1314	2021.15	0.65	BDRztBIRK79X19M4oI	Info	NA	NA	NA
467	0.0001295	0.00113	2047.23	2841.14	0.72	ZhXwAhHt0Huu8kUlJ0	Info	BTG1	B-cell translocation gene 1, anti-proliferative	694	BTG family proteins and cell cycle regulation, misc
468	0.0001302	0.00114	1010.77	524.51	1.93	Hq5QiHry0CXcgqjXb4	Info	NDE1	nudE nuclear distribution gene E homolog 1 (A. nidulans)	54820
469	0.0001323	0.00115	282.04	375.7	0.75	0jOJ3JZUJyQ6QV96tU	Info	UBA52	ubiquitin A-52 residue ribosomal protein fusion product 1	7311	Ribosome
470	0.0001338	0.00116	202.43	304.51	0.66	ood7Xu0Xd1K7Unt05c	Info	PLEKHF1	pleckstrin homology domain containing, family F (with FYVE domain) member 1	79156
471	0.0001344	0.00117	346.53	191.52	1.81	NH1MoTHk7CULTog3nk	Info	CCNB1	cyclin B1	891	Activation of Src by Protein-tyrosine phosphatase alpha, AKAP95 role in mitosis and chromosome dynamics, Cell Cycle: G2/M Checkpoint, Cyclins and Cell Cycle Regulation, Estrogen-responsive protein Efp controls cell cycle and breast tumors growth, How Progesterone Initiates the Oocyte Maturation, Sonic Hedgehog (SHH) Receptor Ptc1 Regulates cell cycle, Stathmin and breast cancer resistance to anti…
472	0.000135	0.00117	450.69	246.26	1.83	c0hT._avdUSReBUkEk	Info	CCNB1IP1	cyclin B1 interacting protein 1, E3 ubiquitin protein ligase	57820	Tryptophan metabolism
473	0.000136	0.00117	1214.37	375.1	3.24	lazqZV5PnqO.eVGv_8	Info	TRIP13	thyroid hormone receptor interactor 13	9319
474	0.0001361	0.00117	247	109.98	2.25	rXg2T3ceh3pefoiukk	Info	NA	NA	NA
475	0.0001376	0.00118	593.34	226.04	2.62	Qh16B5UD6IqLIAdeq4	Info	EXOSC9	exosome component 9	5393
476	0.0001378	0.00118	1868.9	346.57	5.39	cZeO2oSV51QsQMi4Vs	Info	MT1G	metallothionein 1G	4495	Perou's- Intrinsic- Breast-Cancer-Genes
477	0.0001386	0.00119	379.23	129.72	2.92	ogf9RSSoFUIk1DIJ7k	Info	LMNB1	lamin B1	4001	Caspase Cascade in Apoptosis, FAS signaling pathway ( CD95 ), HIV-I Nef: negative effector of Fas and TNF, TNFR1 Signaling Pathway, Cell Communication
478	0.0001397	0.0012	5837.85	3438.86	1.7	inm.CX1VNux5Ivieko	Info	DDIT4	DNA-damage-inducible transcript 4	54541	mTOR signaling pathway
479	0.0001405	0.0012	186.56	232.5	0.8	iZLTo3qy1oAQCioISU	Info	SH3RF1	SH3 domain containing ring finger 1	57630
480	0.0001408	0.0012	994.8	689.19	1.44	uFAn28g7eXx6.VSoKA	Info	PARP1	poly (ADP-ribose) polymerase 1	142	Apoptotic Signaling in Response to DNA Damage, Caspase Cascade in Apoptosis, D4-GDI Signaling Pathway, FAS signaling pathway ( CD95 ), HIV-I Nef: negative effector of Fas and TNF, Opposing roles of AIF in Apoptosis and Cell Survival, TNFR1 Signaling Pathway
481	0.0001414	0.0012	351.45	156.88	2.24	fXQ4KtUJW1W99UWM.U	Info	RNASEH2A	ribonuclease H2, subunit A	10535
482	0.000144	0.00122	308.01	223.66	1.38	6fmSuYulJIrRgwHk3c	Info	BCKDHA	branched chain keto acid dehydrogenase E1, alpha polypeptide	593	Valine, leucine and isoleucine degradation, immunology, misc
483	0.000146	0.00124	234.55	481.18	0.49	imM9It1UhaS006S.SY	Info	FILIP1L	filamin A interacting protein 1-like	11259
484	0.0001462	0.00124	1571.85	1013.08	1.55	K65pzoh7egp_g6.Pnw	Info	TFDP1	transcription factor Dp-1	7027	Cell Cycle: G1/S Check Point , Cyclin E Destruction Pathway, Cyclins and Cell Cycle Regulation, E2F1 Destruction Pathway, Influence of Ras and Rho proteins on G1 to S Transition, Regulation of p27 Phosphorylation during Cell Cycle Progression, Cell cycle, TGF-beta signaling pathway
485	0.0001482	0.00125	86.04	163.84	0.53	WUqKupd_vUp34DLkl8	Info	INPP5D	inositol polyphosphate-5-phosphatase, 145kDa	3635	B cell receptor signaling pathway, Fc epsilon RI signaling pathway, Insulin signaling pathway, Phosphatidylinositol signaling system, cell_cycle, cell_signaling, immunology
486	0.0001494	0.00126	441.76	226.89	1.95	96rSgfgqOfouLI.irU	Info	MDC1	mediator of DNA-damage checkpoint 1	9656
487	0.0001502	0.00126	1272.62	1894.41	0.67	xlBPS3rO4pubgkIHXo	Info	GPR56	G protein-coupled receptor 56	9289
488	0.0001505	0.00126	402.45	320.11	1.26	EYZxSf3hd4ffoCJLVo	Info	PAAF1	proteasomal ATPase-associated factor 1	80227
489	0.0001505	0.00126	386.85	156.02	2.48	QXnojsD_U4fXooSSTo	Info	ZWINT	ZW10 interactor	11130
490	0.0001509	0.00126	484.48	646.33	0.75	xreslBB_kH1HX3RduI	Info	STX6	syntaxin 6	10228	SNARE interactions in vesicular transport
491	0.0001525	0.00127	192.76	281.91	0.68	6egQlQDgeLl6C.GXjI	Info	WTAP	Wilms tumor 1 associated protein	9589
492	0.0001537	0.00128	772.57	295.9	2.61	fihegZuipMGqASOi18	Info	KIF22	kinesin family member 22	3835
493	0.0001537	0.00128	145.65	344.08	0.42	HOQnslJXuIXlJX0kUc	Info	FILIP1L	filamin A interacting protein 1-like	11259
494	0.000155	0.00128	221.41	147.54	1.5	6l0LqRVUJEJC0J3UII	Info	MYST1	MYST histone acetyltransferase 1	84148
495	0.0001552	0.00128	171.87	110.4	1.56	ip6_S75INiCKU_JGq4	Info	PSTK	phosphoseryl-tRNA kinase	118672
496	0.0001563	0.00129	189.58	117.95	1.61	NoVejX5T1XScOGi518	Info	MOSC1	MOCO sulphurase C-terminal domain containing 1	64757
497	0.0001571	0.00129	1735.68	2530.89	0.69	KObuklQp.vsokOHvrM	Info	HIGD1A	HIG1 hypoxia inducible domain family, member 1A	25994
498	0.0001599	0.00131	144.92	237.38	0.61	Nrp5yJ.pV58o8rrXRI	Info	CRELD1	cysteine-rich with EGF-like domains 1	78987
499	0.000162	0.00133	309.81	1208.19	0.26	iiipihinwAfdI0NuTU	Info	TUBB2A	tubulin, beta 2A	7280	Gap junction
500	0.0001621	0.00133	665.17	1190.57	0.56	fvOfs_Dnt_E3fl_11o	Info	NA	NA	NA
501	0.0001654	0.00135	164.28	103.99	1.58	ukoevq3qjc6TUIS4R0	Info	OASL	2'-5'-oligoadenylate synthetase-like	8638
502	0.0001658	0.00135	282.62	901.13	0.31	HgCiovEdKeQkuEuVKk	Info	HLA-A	major histocompatibility complex, class I, A	3105	Antigen Processing and Presentation, CTL mediated immune response against target cells , Ras-Independent pathway in NK cell-mediated cytotoxicity, Antigen processing and presentation, Cell adhesion molecules (CAMs), Natural killer cell mediated cytotoxicity, Type I diabetes mellitus, immunology
503	0.000167	0.00136	166.71	347.18	0.48	if5317.65e9StOig0w	Info	DEFB103A	defensin, beta 103A	414325
504	0.0001685	0.00137	328.93	207.33	1.59	QH16i4VJvPXl10dc90	Info	FAM113B	family with sequence similarity 113, member B	91523
505	0.0001713	0.00139	187.45	246.87	0.76	cfeXR9iSH.vdpnXRjo	Info	DRAM1	DNA-damage regulated autophagy modulator 1	55332
506	0.0001716	0.00139	560.46	353.59	1.59	HlBzpe6NA1JeeXn.zo	Info	TFAM	transcription factor A, mitochondrial	7019
507	0.0001723	0.00139	1224.8	2606.69	0.47	WFCNmmeR3JerhItIdY	Info	DAPP1	dual adaptor of phosphotyrosine and 3-phosphoinositides	27071
508	0.0001762	0.00142	1146.37	385.72	2.97	9d5S3L96kr9e7Sz1V0	Info	CDCA7	cell division cycle associated 7	83879
509	0.0001768	0.00142	790.24	1093.17	0.72	oe_SglHUUSDnDOUusU	Info	SLMAP	sarcolemma associated protein	7871
510	0.0001771	0.00142	439.76	727.85	0.6	9JKShRKMe_7EQoTO6I	Info	SCEL	sciellin	8796
511	0.0001784	0.00143	159.46	106.3	1.5	EglLCF7N26eXkd06HU	Info	CDC25A	cell division cycle 25 homolog A (S. pombe)	993	Activation of Src by Protein-tyrosine phosphatase alpha, cdc25 and chk1 Regulatory Pathway in response to DNA damage, Cell Cycle: G1/S Check Point , Cell Cycle: G2/M Checkpoint, Cyclins and Cell Cycle Regulation, RB Tumor Suppressor/Checkpoint Signaling in response to DNA damage, Sonic Hedgehog (SHH) Receptor Ptc1 Regulates cell cycle, Cell cycle, cell_cycle, cell_signaling
512	0.000181	0.00144	203	117.61	1.73	rZIpCQIpJfpAUoLeoI	Info	HAUS8	HAUS augmin-like complex, subunit 8	93323
513	0.0001811	0.00144	216.84	383.39	0.57	ofu_QqQXbU.wekXSo8	Info	FAM176A	family with sequence similarity 176, member A	84141
514	0.0001815	0.00144	261.54	177.23	1.48	lS.0sOLoSwuuneSOlU	Info	DIS3L	DIS3 mitotic control homolog (S. cerevisiae)-like	115752
515	0.0001851	0.00147	338.8	192.18	1.76	ERI.c5F.Hf10Fft3N4	Info	LACTB2	lactamase, beta 2	51110
516	0.0001857	0.00147	1410.82	509.1	2.77	33KnLHy.RFaieogAF4	Info	H1F0	H1 histone family, member 0	3005	Perou's- Intrinsic- Breast-Cancer-Genes
517	0.0001865	0.00148	106.26	177.49	0.6	ofonf9UntxTk.kEooI	Info	NA	NA	NA
518	0.0001873	0.00148	657.23	345.3	1.9	QfF6SqIxTjRgrr.VKk	Info	RNU1-1	RNA, U1 small nuclear 1	26871
519	0.0001881	0.00148	642.4	878.42	0.73	rdQRbUvukndSCwySeE	Info	RTTN	rotatin	25914
520	0.0001886	0.00148	109.01	151.68	0.72	HSFESF1UqEl1UsNCvQ	Info	PRB3	proline-rich protein BstNI subfamily 3	5544	immunology
521	0.0001891	0.00149	839.96	1489.33	0.56	fVum3Rrjl514T670ew	Info	FBXL18	F-box and leucine-rich repeat protein 18	80028
522	0.0001914	0.0015	1120.01	1810.01	0.62	WF5UVHXzPnuI_Vc37k	Info	PEA15	phosphoprotein enriched in astrocytes 15	8682	Perou's- Intrinsic- Breast-Cancer-Genes
523	0.000192	0.0015	2621.18	876.73	2.99	ZdI45Se3VG7s869FKo	Info	FKBP5	FK506 binding protein 5	2289
524	0.0001924	0.0015	103.32	245.1	0.42	KqU01300130155716U	Info	DYSF	dysferlin, limb girdle muscular dystrophy 2B (autosomal recessive)	8291
525	0.0001925	0.0015	154.58	526.4	0.29	lShIpBuiKeAEuSIb_E	Info	SULF2	sulfatase 2	55959
526	0.0001926	0.0015	831.03	396.16	2.1	f6LhJxQMmCZV_3roRs	Info	RAET1G	retinoic acid early transcript 1G	353091
527	0.000201	0.00156	846.21	544.14	1.56	ulJfXrVj71PCfzXRcU	Info	C9orf46	chromosome 9 open reading frame 46	55848
528	0.0002021	0.00157	844.53	546.69	1.54	WkL.JXkv9FFJFxUk94	Info	UIMC1	ubiquitin interaction motif containing 1	51720
529	0.000205	0.00159	310.33	560.22	0.55	3ffie4bv.O6eVBuiak	Info	WWC1	WW and C2 domain containing 1	23286
530	0.0002059	0.00159	948.08	1279.86	0.74	izF53O6ueTnKAsqeqk	Info	C1orf74	chromosome 1 open reading frame 74	148304
531	0.000208	0.0016	1391.81	880.12	1.58	lkpP.i6XjxM9dUSQtY	Info	PPIL3	peptidylprolyl isomerase (cyclophilin)-like 3	53938
532	0.0002097	0.00161	199.43	137.2	1.45	QURHfkif0rvHSeTLxk	Info	HSF2	heat shock transcription factor 2	3298	Perou's- Intrinsic- Breast-Cancer-Genes
533	0.0002129	0.00163	264.74	185.39	1.43	liegJXpEAHv1juQLuo	Info	CSRP2	cysteine and glycine-rich protein 2	1466	immunology
534	0.0002129	0.00163	99.67	182.47	0.55	opErJ0vz_f3FeXpR_c	Info	SPATA18	spermatogenesis associated 18 homolog (rat)	132671
535	0.000215	0.00164	342	663.65	0.52	6nU3Hf4J95Un5Pv3KI	Info	SNRPN	small nuclear ribonucleoprotein polypeptide N	6638	immunology
536	0.0002154	0.00164	256.94	159.28	1.61	uKdEUH7Ke6if5TKyMQ	Info	RAPH1	Ras association (RalGDS/AF-6) and pleckstrin homology domains 1	65059
537	0.0002207	0.00168	190.11	274.01	0.69	ovoOovpqS4GLuqCj64	Info	NDRG2	NDRG family member 2	57447
538	0.0002216	0.00169	138.85	185.76	0.75	ZkeX1uG2W_RzoS_d8I	Info	DLL1	delta-like 1 (Drosophila)	28514	Presenilin action in Notch and Wnt signaling, Proteolysis and Signaling Pathway of Notch , Segmentation Clock, Notch signaling pathway
539	0.0002228	0.00169	5673.13	2254.95	2.52	9zfU9dleVUilKJ3lfg	Info	IFITM2	interferon induced transmembrane protein 2 (1-8D)	10581
540	0.0002233	0.00169	2581.83	677.64	3.81	6aaey6nd9dfUW4VQXc	Info	NA	NA	NA
541	0.000224	0.00169	4172.77	2160.09	1.93	QrrrTorr9rqDhB.jTo	Info	NA	NA	NA
542	0.0002242	0.00169	146.71	306.89	0.48	fLF6oryO7v0p_i7OLo	Info	TP53INP1	tumor protein p53 inducible nuclear protein 1	94241
543	0.0002243	0.00169	1059.92	1820.92	0.58	rSqD0GF4gK0UKJLqEU	Info	DECR1	2,4-dienoyl CoA reductase 1, mitochondrial	1666
544	0.0002247	0.00169	2757.01	3505.64	0.79	opFu1C.8gV_8lIWK7U	Info	WDR1	WD repeat domain 1	9948
545	0.0002248	0.00169	618.43	435.89	1.42	rind_4nfoV130aFQe4	Info	ILVBL	ilvB (bacterial acetolactate synthase)-like	10994	Butanoate metabolism, C5-Branched dibasic acid metabolism, Pantothenate and CoA biosynthesis, Valine, leucine and isoleucine biosynthesis
546	0.0002266	0.0017	555.44	798.96	0.7	6tTcTr_2qE.B06K5.I	Info	MKI67IP	MKI67 (FHA domain) interacting nucleolar phosphoprotein	84365
547	0.0002341	0.00175	3386.33	1779.48	1.9	Ze7ST_dQ.kFex3tXqk	Info	ESD	esterase D	2098	immunology
548	0.0002381	0.00178	945.83	375.96	2.52	0X355Q8Aeyu5KuHtvU	Info	GMPS	guanine monphosphate synthetase	8833	Glutamate metabolism, Purine metabolism
549	0.0002397	0.00179	213.81	574.29	0.37	cSdGHlX0eTtVAdJOHU	Info	CLIP3	CAP-GLY domain containing linker protein 3	25999
550	0.0002462	0.00183	320.59	743.73	0.43	B.we.lHnldFXlad6LE	Info	NFE2L1	nuclear factor (erythroid-derived 2)-like 1	4779
551	0.0002484	0.00184	168.06	317.45	0.53	Zddpj1_0._itEv8dPU	Info	HS3ST1	heparan sulfate (glucosamine) 3-O-sulfotransferase 1	9957	Glycan structures - biosynthesis 1, Heparan sulfate biosynthesis
552	0.0002488	0.00184	658.27	466.24	1.41	Kmjno6l5IBBHRRER9c	Info	ARFGAP3	ADP-ribosylation factor GTPase activating protein 3	26286	ADP-Ribosylation Factor
553	0.0002513	0.00186	168.33	120.15	1.4	TN9VNamUSCRtF9xShc	Info	THOC6	THO complex 6 homolog (Drosophila)	79228
554	0.0002522	0.00186	644.3	357.45	1.8	0Fcd9pVlJ3U3RH8Il0	Info	TFB1M	transcription factor B1, mitochondrial	51106
555	0.0002546	0.00188	137.77	256.2	0.54	reuQpfFJXJdyR93C5Q	Info	SLC22A5	solute carrier family 22 (organic cation/carnitine transporter), member 5	6584
556	0.0002594	0.00191	1005.37	285.78	3.52	TpR4VJV0g1RHUNf1P0	Info	OSBP2	oxysterol binding protein 2	23762
557	0.0002598	0.00191	3984.3	1091.11	3.65	lgUgXRN_e9aZUcVCAU	Info	CKS1B	CDC28 protein kinase regulatory subunit 1B	1163	Regulation of p27 Phosphorylation during Cell Cycle Progression
558	0.0002616	0.00192	461.21	799	0.58	QemBfoioOePt_FAVEk	Info	RFTN1	raftlin, lipid raft linker 1	23180
559	0.000264	0.00193	120.26	244.52	0.49	upUk6dF7Vup7v377.0	Info	LFNG	LFNG O-fucosylpeptide 3-beta-N-acetylglucosaminyltransferase	3955	Notch signaling pathway
560	0.0002659	0.00194	311.76	154.1	2.02	WdiMSf.ks66vr.rsE0	Info	STIL	SCL/TAL1 interrupting locus	6491
561	0.0002753	0.00201	6694.77	3198.31	2.09	0WleallrgMUcd42..Q	Info	NA	NA	NA
562	0.0002775	0.00202	753.32	325.83	2.31	0tbjDbteANdkRHp66I	Info	IRF9	interferon regulatory factor 9	10379	Bone Remodelling, IFN alpha signaling pathway, Jak-STAT signaling pathway
563	0.0002787	0.00203	484.04	1629.45	0.3	lDOHPcCnuKU6rPrwvk	Info	DSC2	desmocollin 2	1824	Perou's- Intrinsic- Breast-Cancer-Genes, Cell Communication
564	0.0002799	0.00203	386.05	1693.61	0.23	ouy5EZGrv3u5y_ffnk	Info	MYADM	myeloid-associated differentiation marker	91663
565	0.0002806	0.00203	729.71	532.69	1.37	Qe5RTVlJT2dceOIQjs	Info	SDHA	succinate dehydrogenase complex, subunit A, flavoprotein (Fp)	6389	Perou's- Intrinsic- Breast-Cancer-Genes, Electron Transport Reaction in Mitochondria, Citrate cycle (TCA cycle), Oxidative phosphorylation
566	0.0002807	0.00203	5172.11	6737.41	0.77	BqEleEdf0hXT19UiO8	Info	KLK5	kallikrein-related peptidase 5	25818
567	0.0002808	0.00203	348.55	245.63	1.42	l7nlXmP1UDuoB2Hkw8	Info	RNU1-9	RNA, U1 small nuclear 9	26864
568	0.000283	0.00204	187.41	107.25	1.75	9V8od6z.43pBTP3oL4	Info	KIF11	kinesin family member 11	3832
569	0.0002832	0.00204	121.95	92.2	1.32	026KI4KS6ERJOiA19k	Info	SCARA3	scavenger receptor class A, member 3	51435
570	0.0002853	0.00205	846.9	362.2	2.34	NX9EfunjuDnhYBOiNU	Info	IFI16	interferon, gamma-inducible protein 16	3428	cell_signaling
571	0.0002892	0.00207	403.01	166.57	2.42	ipUX0u7gHYLn60Xg_8	Info	C11orf82	chromosome 11 open reading frame 82	220042
572	0.0002892	0.00207	811.58	2114.11	0.38	orojh4FCCMN1ArUY6k	Info	ANXA3	annexin A3	306
573	0.0002894	0.00207	485.16	296.76	1.63	l9NFipeiuR9ugRxaiM	Info	LONP1	lon peptidase 1, mitochondrial	9361
574	0.000293	0.00209	170.44	311.84	0.55	ivqukS6VAiSfSIw9fo	Info	STX12	syntaxin 12	23673	SNARE interactions in vesicular transport
575	0.0002981	0.00212	101.92	137.91	0.74	lAFEKFFVEKKAlEKFFY	Info	PRB1	proline-rich protein BstNI subfamily 1	5542	immunology
576	0.0002985	0.00212	273.37	132.63	2.06	NSo6d.lOrfP9Fd.3sI	Info	TMEM194A	transmembrane protein 194A	23306
577	0.0002998	0.00213	395.14	784.72	0.5	HXvd3JT4.FKf3gI3Lo	Info	TGFA	transforming growth factor, alpha	7039
578	0.0003013	0.00213	1936.95	1082.33	1.79	lRfyRoy.XrVC6u6JfU	Info	ACAT2	acetyl-CoA acetyltransferase 2	39	Benzoate degradation via CoA ligation, Butanoate metabolism, Fatty acid metabolism, Lysine degradation, Propanoate metabolism, Pyruvate metabolism, Synthesis and degradation of ketone bodies, Tryptophan metabolism, Valine, leucine and isoleucine degradation, immunology, metabolism
579	0.0003137	0.00222	692.34	2026.28	0.34	Zop4h2p4v5oitLBwPo	Info	TPM1	tropomyosin 1 (alpha)	7168	immunology
580	0.0003163	0.00223	547.98	286.95	1.91	idJWHo2U3nEEHl6Ix0	Info	NA	NA	NA
581	0.0003227	0.00227	566.27	1067.25	0.53	6s0eLT_S7.eUSF.qeU	Info	SOX9	SRY (sex determining region Y)-box 9	6662	Perou's- Intrinsic- Breast-Cancer-Genes, development
582	0.0003243	0.00228	492.34	1213.55	0.41	Kf_fSnCJ5dnf7VVPKM	Info	SH3KBP1	SH3-domain kinase binding protein 1	30011	CBL mediated ligand-induced downregulation of EGF receptors
583	0.0003244	0.00228	802.52	1551.8	0.52	QXiUguq58x1QF_LtSU	Info	MARCKSL1	MARCKS-like 1	65108
584	0.0003248	0.00228	2023.43	4564.81	0.44	Qt_chCvnvuS7l7Rx60	Info	SERPINE2	serpin peptidase inhibitor, clade E (nexin, plasminogen activator inhibitor type 1), member 2	5270
585	0.0003261	0.00228	126.06	617.52	0.2	r_iBJ6cKOHcLse.k.U	Info	TMEM45A	transmembrane protein 45A	55076
586	0.0003279	0.00229	305.13	171.38	1.78	rS95N4xbdf1eC3pEU4	Info	QPCT	glutaminyl-peptide cyclotransferase	25797
587	0.000329	0.00229	305.75	640.47	0.48	0MfgF3eFCJd46LqK4k	Info	TTPAL	tocopherol (alpha) transfer protein-like	79183
588	0.000332	0.00231	642.41	263.63	2.44	f6fRp6c7oSQi2.2aCU	Info	NA	NA	NA
589	0.0003353	0.00233	3895.63	2015.32	1.93	35p0LR0invk.SpzvrU	Info	SAE1	SUMO1 activating enzyme subunit 1	10055	Basic Mechanisms of SUMOylation, ER¿associated degradation (ERAD) Pathway, SUMOylation as a mechanism to modulate CtBP-dependent gene responses
590	0.0003392	0.00235	245	418.83	0.58	lfnune873il_o8l310	Info	ENDOD1	endonuclease domain containing 1	23052
591	0.0003482	0.00241	271.13	1280.2	0.21	i7o1RUDUHTXr_eRHr0	Info	HIST1H2BD	histone cluster 1, H2bd	3017
592	0.0003488	0.00241	1300.99	953.01	1.37	iZauVnkv36hMomQIJw	Info	CEBPD	CCAAT/enhancer binding protein (C/EBP), delta	1052	gene_regulation, transcription
593	0.0003494	0.00241	548.62	379.05	1.45	iItmqESi31xLERGVl0	Info	RARS2	arginyl-tRNA synthetase 2, mitochondrial	57038
594	0.0003511	0.00242	4862.55	3518.57	1.38	uihtWnqOC3rrq2wvyg	Info	IER3	immediate early response 3	8870
595	0.0003587	0.00247	395.85	211.21	1.87	QxeV1xxReTuR9Flep8	Info	DCPS	decapping enzyme, scavenger	28960
596	0.0003648	0.0025	4235.05	6382.65	0.66	Q0E9EJk1OiKn0IJudc	Info	NA	NA	NA
597	0.0003651	0.0025	1058.97	589.71	1.8	Z9775ohHkh1HuWK_B0	Info	NXT1	NTF2-like export factor 1	29107
598	0.0003714	0.00254	380.53	162.13	2.35	6qPJWck8okvqC8XrI0	Info	HLTF	helicase-like transcription factor	6596
599	0.000372	0.00254	90.03	223.44	0.4	if1XyXuN5U441WEkA4	Info	SPRR2C	small proline-rich protein 2C (pseudogene)	6702
600	0.0003765	0.00257	150.95	714.86	0.21	xpBLlSp3ju3dGm4C7g	Info	HLA-H	major histocompatibility complex, class I, H (pseudogene)	3136
601	0.0003768	0.00257	663.43	1670.81	0.4	66mjR_KUovYhS3pcE4	Info	NA	NA	NA
602	0.0003871	0.00263	524.68	1129.52	0.46	Ke91CgveyXS7OOoJ50	Info	PON2	paraoxonase 2	5445	Bisphenol A degradation, gamma-Hexachlorocyclohexane degradation, immunology
603	0.0003885	0.00264	463.12	152.74	3.03	Nnp0VyCVB1B3lH9xCQ	Info	PRR11	proline rich 11	55771
604	0.0003919	0.00265	179.27	261.1	0.69	r1JF.dq0aXXXp1ShVE	Info	CGB8	chorionic gonadotropin, beta polypeptide 8	94115
605	0.0003923	0.00265	340.88	227.31	1.5	Kr0aqQuElev3eCnocM	Info	BCCIP	BRCA2 and CDKN1A interacting protein	56647
606	0.0003947	0.00267	337.12	425.21	0.79	c1XXqtNXUd4d4c6SSA	Info	DHRS11	dehydrogenase/reductase (SDR family) member 11	79154
607	0.0003955	0.00267	3414.86	6889.49	0.5	ltevVv3UXIewF3YqSo	Info	CDKN1A	cyclin-dependent kinase inhibitor 1A (p21, Cip1)	1026	ATM Signaling Pathway, Cell Cycle: G1/S Check Point , Cell Cycle: G2/M Checkpoint, Cyclins and Cell Cycle Regulation, Effects of calcineurin in Keratinocyte Differentiation, Erythropoietin mediated neuroprotection through NF-kB, Hypoxia and p53 in the Cardiovascular system, Influence of Ras and Rho proteins on G1 to S Transition, p53 Signaling Pathway, Cell cycle, immunology, tsonc
608	0.0004005	0.0027	216.16	134.97	1.6	KKRfSYoSQKm3EiFJTM	Info	KHDRBS3	KH domain containing, RNA binding, signal transduction associated 3	10656
609	0.0004028	0.00271	303.03	513.5	0.59	QuER.qBRgjhdhKAeSk	Info	CWH43	cell wall biogenesis 43 C-terminal homolog (S. cerevisiae)	80157
610	0.0004086	0.00274	2104.49	1383.46	1.52	fgq.Uoebt514ne.ws4	Info	NA	NA	NA
611	0.0004119	0.00276	767.56	512.62	1.5	QpZVLnjojlH9u4eYE8	Info	C20orf20	chromosome 20 open reading frame 20	55257
612	0.0004132	0.00276	221.01	164.57	1.34	3nBcXkKIne4_k1U054	Info	NA	NA	NA
613	0.0004172	0.00278	552.26	467.76	1.18	ocgesna2.ZEcrpMSkk	Info	FNBP4	formin binding protein 4	23360
614	0.0004174	0.00278	606.98	492.1	1.23	WqK.uImKeJcSOB396U	Info	JUN	jun proto-oncogene	3725	Agrin in Postsynaptic Differentiation, Angiotensin II mediated activation of JNK Pathway via Pyk2 dependent signaling, ATM Signaling Pathway, BCR Signaling Pathway, Cadmium induces DNA synthesis and proliferation in macrophages, D4-GDI Signaling Pathway, EGF Signaling Pathway, EPO Signaling Pathway, FAS signaling pathway ( CD95 ), Fc Epsilon Receptor I Signaling in Mast Cells, Hypoxia-Inducible F…
615	0.000423	0.00281	919.38	1430.79	0.64	o_p9FTBUeU6WKBk_e8	Info	NA	NA	NA
616	0.0004295	0.00285	941.58	1293.88	0.73	Z99V3cQV3ddJn339_s	Info	S100A4	S100 calcium binding protein A4	6275	immunology
617	0.00043	0.00285	206.56	419.03	0.49	916TUi4S4HwkDxXXFQ	Info	EFEMP1	EGF containing fibulin-like extracellular matrix protein 1	2202
618	0.0004327	0.00287	111.02	243.6	0.46	f6ACLxRu_S69eGeeVk	Info	NA	NA	NA
619	0.0004342	0.00287	639.83	374.8	1.71	0JHlYyBGVldHnvfl8Q	Info	C8orf55	chromosome 8 open reading frame 55	51337
620	0.0004405	0.00291	292.74	202.44	1.45	6o4OXQqnREHb1KHy4U	Info	NA	NA	NA
621	0.0004419	0.00291	316.52	233.27	1.36	9UF3V6JQXsALq_PnhI	Info	PLLP	plasmolipin	51090
622	0.0004436	0.00292	1044.97	2972.72	0.35	itSvnEI0Ua.0lOdIS4	Info	RPS27L	ribosomal protein S27-like	51065	Ribosome
623	0.0004478	0.00294	384.82	272.86	1.41	3VS7swnpP2Un7GyflE	Info	MID1IP1	MID1 interacting protein 1 (gastrulation specific G12 homolog (zebrafish))	58526
624	0.0004532	0.00297	388.96	282.97	1.37	WhV5j9VA7qAdh5MP7o	Info	RNU1-3	RNA, U1 small nuclear 3	26869
625	0.0004538	0.00297	762.36	1039.13	0.73	QUlzHnJJ50x5LQ8egk	Info	NA	NA	NA
626	0.000455	0.00297	289.99	677.27	0.43	Hua3_911uAB7tYgR2o	Info	PDGFA	platelet-derived growth factor alpha polypeptide	5154	Cytokines and Inflammatory Response, Mechanism of Gene Regulation by Peroxisome Proliferators via PPARa(alpha), PDGF Signaling Pathway, Phospholipids as signalling intermediaries, immunology, misc, signal_transduction
627	0.0004556	0.00297	682.31	454.57	1.5	QdQghd3XurkPge9Nb0	Info	NT5C3	5'-nucleotidase, cytosolic III	51251	Nicotinate and nicotinamide metabolism, Purine metabolism, Pyrimidine metabolism
628	0.0004648	0.00303	3272.66	1455.05	2.25	Zm6nY9dKlG8USF7_.c	Info	SNRPB	small nuclear ribonucleoprotein polypeptides B and B1	6628	Spliceosomal Assembly, immunology
629	0.0004706	0.00306	565.81	277.62	2.04	riguY2oF1zMfW.l2a8	Info	RPL36A	ribosomal protein L36a	6173	Ribosome
630	0.0004724	0.00307	848.48	1668.09	0.51	QZcruSjd.BLJCnje3o	Info	SERPINB1	serpin peptidase inhibitor, clade B (ovalbumin), member 1	1992
631	0.0004727	0.00307	628.91	415.89	1.51	TU_i6VA39TcqQteApU	Info	RAD23A	RAD23 homolog A (S. cerevisiae)	5886	DNA_damage
632	0.0004745	0.00307	1835.91	1320.01	1.39	H5FSfRwS6ngBNfq_Ls	Info	GLUD1	glutamate dehydrogenase 1	2746	Perou's- Intrinsic- Breast-Cancer-Genes, Arginine and proline metabolism, D-Glutamine and D-glutamate metabolism, Glutamate metabolism, Nitrogen metabolism, Urea cycle and metabolism of amino groups, immunology
633	0.000476	0.00308	3836.66	5353.83	0.72	cjif7cfQC.v58VfSXU	Info	GJB2	gap junction protein, beta 2, 26kDa	2706	Cell Communication
634	0.0004781	0.00309	301.95	125.07	2.41	o.fSL_0zHn7TeTtx0k	Info	HMMR	hyaluronan-mediated motility receptor (RHAMM)	3161	ECM-receptor interaction, cell_signaling, metastasis
635	0.0004824	0.00311	336.22	264.71	1.27	feoz5AGLAlRKNT31V0	Info	DDX59	DEAD (Asp-Glu-Ala-Asp) box polypeptide 59	83479
636	0.000489	0.00315	457.39	153.34	2.98	HUUX_KF27VAIf5c1SQ	Info	SLC43A3	solute carrier family 43, member 3	29015
637	0.0004911	0.00315	852.3	419.67	2.03	Kjht2j5V2t.ejh3nhI	Info	NUP85	nucleoporin 85kDa	79902	Protein Kinase A at the Centrosome
638	0.0004925	0.00316	190.42	132.14	1.44	r1FlZCvKkyL7dfVBGg	Info	SCARA3	scavenger receptor class A, member 3	51435
639	0.0004937	0.00316	2093.32	1189.61	1.76	9f66a2aK6.a6g4Qf60	Info	NA	NA	NA
640	0.0004959	0.00317	387.33	141.18	2.74	3Z6l7r4jC0UnGgr94Y	Info	NCAPG2	non-SMC condensin II complex, subunit G2	54892
641	0.0004971	0.00317	1094.46	596.3	1.84	i0NA17XLu5Lt9pXuhE	Info	EHD4	EH-domain containing 4	30844
642	0.0005001	0.00319	130.47	249.73	0.52	KSQ5qAnxLTVb0fYITg	Info	ZNF426	zinc finger protein 426	79088
643	0.0005049	0.00321	191.64	393.22	0.49	9lXuFd0fFWIXR.PEI0	Info	FXYD3	FXYD domain containing ion transport regulator 3	5349	Perou's- Intrinsic- Breast-Cancer-Genes
644	0.0005114	0.00325	3116.86	1459.21	2.14	ZVVCvevU.9d70QHF3o	Info	HMGA1	high mobility group AT-hook 1	3159
645	0.0005141	0.00326	186.33	373.03	0.5	rSflH_nijtHnkdnCSo	Info	MAP2	microtubule-associated protein 2	4133	Protein Kinase A at the Centrosome
646	0.0005201	0.00329	9020.29	3413.93	2.64	6yzOVwBtKpkd7On2mk	Info	HIST1H4C	histone cluster 1, H4c	8364
647	0.0005248	0.00332	657.31	380.35	1.73	rV0XE9TLqVuqdeuTfA	Info	TSPAN4	tetraspanin 4	7106
648	0.0005318	0.00336	192.06	311.81	0.62	3pCgkvUqItK9ScvKnk	Info	HYAL3	hyaluronoglucosaminidase 3	8372
649	0.0005458	0.00344	413.63	311.22	1.33	06CvPSuaE8UG7kqObU	Info	KATNA1	katanin p60 (ATPase containing) subunit A 1	11104
650	0.0005506	0.00347	364.4	170.23	2.14	N4YTYufXzonoklZcgU	Info	IRF7	interferon regulatory factor 7	3665	The information-processing pathway at the IFN-beta enhancer, gene_regulation, transcription
651	0.0005536	0.00348	188.69	272.17	0.69	HOolP5CjkGgi16mgoo	Info	PCSK5	proprotein convertase subtilisin/kexin type 5	5125
652	0.0005545	0.00348	554.8	1726.4	0.32	QUcilHt9An3dFclArU	Info	SH3KBP1	SH3-domain kinase binding protein 1	30011	CBL mediated ligand-induced downregulation of EGF receptors
653	0.0005582	0.0035	383.49	650.23	0.59	unu3iN6N5U0f6cuEqc	Info	ATP1B1	ATPase, Na+/K+ transporting, beta 1 polypeptide	481
654	0.0005589	0.0035	228.66	178.9	1.28	N6vUArVK7XdbktoAJU	Info	MUTYH	mutY homolog (E. coli)	4595
655	0.000567	0.00354	215.11	660.9	0.33	EuSXgo0uyw5SgLn.xc	Info	UBQLN2	ubiquilin 2	29978
656	0.0005677	0.00354	646.29	494.41	1.31	Ei326OO4U_KF7SnE6I	Info	C20orf111	chromosome 20 open reading frame 111	51526
657	0.0005729	0.00357	1406.25	706.89	1.99	lEo1VIhVP5d0EdIX0E	Info	SF3A3	splicing factor 3a, subunit 3, 60kDa	10946
658	0.0005931	0.00369	985.58	421.92	2.34	ZesSOBIdK_4_OSiR2U	Info	NA	NA	NA
659	0.0005966	0.0037	477.01	840.88	0.57	34kqEtP.wO._lqbrp0	Info	LRRFIP1	leucine rich repeat (in FLII) interacting protein 1	9208
660	0.0006054	0.00375	452.75	1369.78	0.33	ucr0UvioT_j71R9_p4	Info	SERPINB13	serpin peptidase inhibitor, clade B (ovalbumin), member 13	5275
661	0.0006068	0.00376	848.95	1595.44	0.53	i_rhDkROepAKuOlLp4	Info	AHNAK2	AHNAK nucleoprotein 2	113146
662	0.0006076	0.00376	350.52	287.57	1.22	WFH.Emu.Qmh7R0jeSI	Info	ZCCHC7	zinc finger, CCHC domain containing 7	84186
663	0.0006203	0.00383	1077.92	1330.12	0.81	E3PniCQFleSTV0l7Fo	Info	IGF2R	insulin-like growth factor 2 receptor	3482	immunology
664	0.0006208	0.00383	376.24	280.18	1.34	TEiVElTeXfRdXg1u1M	Info	NA	NA	NA
665	0.0006323	0.00389	258.99	744.24	0.35	ilrh6EzRdx8DW178mE	Info	AKR1C3	aldo-keto reductase family 1, member C3 (3-alpha hydroxysteroid dehydrogenase, type II)	8644	Arachidonic acid metabolism, Metabolism of xenobiotics by cytochrome P450
666	0.0006341	0.0039	473.32	259.31	1.83	K1Imtl1Ov6Ci7.cSjU	Info	MIPEP	mitochondrial intermediate peptidase	4285
667	0.0006356	0.0039	103.3	190.61	0.54	rqWTdfYnv5AQv1AhJI	Info	NA	NA	NA
668	0.0006426	0.00394	1300.29	691.76	1.88	HXfUJXm1JibRJEF5AA	Info	LMNB2	lamin B2	84823	Caspase Cascade in Apoptosis, FAS signaling pathway ( CD95 ), HIV-I Nef: negative effector of Fas and TNF, TNFR1 Signaling Pathway, Cell Communication
669	0.0006498	0.00397	135.63	102.99	1.32	Bef6IDFGGs_AKSSKHU	Info	NUF2	NUF2, NDC80 kinetochore complex component, homolog (S. cerevisiae)	83540
670	0.0006632	0.00405	2811.14	1026.78	2.74	oKiggmYIlvLTlruumk	Info	SNHG6	small nucleolar RNA host gene 6 (non-protein coding)	641638
671	0.0006643	0.00405	214.5	112.12	1.91	6e.BIM4nt7T8XH39Uc	Info	NEK2	NIMA (never in mitosis gene a)-related kinase 2	4751
672	0.0006647	0.00405	607.42	835.81	0.73	03kIj3koHq7kRrvslI	Info	EFR3A	EFR3 homolog A (S. cerevisiae)	23167
673	0.000667	0.00405	314.13	465.04	0.68	3p46XcX_zUogHkiSV4	Info	TMEM2	transmembrane protein 2	23670
674	0.0006678	0.00405	752.92	537.74	1.4	Tukq7v7qou9HrHfi6U	Info	GLE1	GLE1 RNA export mediator homolog (yeast)	2733
675	0.0006722	0.00408	683.19	1849.57	0.37	cIjQrX9YQngop4h2p4	Info	TPM1	tropomyosin 1 (alpha)	7168	immunology
676	0.0006734	0.00408	383.42	482.22	0.8	Hn0IeeAkNS_de5yOsk	Info	SLC35A3	solute carrier family 35 (UDP-N-acetylglucosamine (UDP-GlcNAc) transporter), member A3	23443
677	0.0006819	0.00412	249.78	347.23	0.72	Wcqct9XxdAp3RxboUU	Info	HSPA5	heat shock 70kDa protein 5 (glucose-regulated protein, 78kDa)	3309	Prion Pathway, Stathmin and breast cancer resistance to antimicrotubule agents, Antigen processing and presentation, MAPK signaling pathway, Neurodegenerative Disorders, Prion disease
678	0.0006835	0.00413	8142.9	10633.36	0.77	6d0S7Hcwiu6u3v60o4	Info	CCND2	cyclin D2	894	Cyclins and Cell Cycle Regulation, Cell cycle, Focal adhesion, Jak-STAT signaling pathway, Wnt signaling pathway, cell_cycle
679	0.0006986	0.00421	222.94	117.31	1.9	ZP9i4KFaJYBFrKJqis	Info	SMC4	structural maintenance of chromosomes 4	10051
680	0.0007104	0.00427	157.95	99.79	1.58	6SeonnyugB1AwLmntk	Info	FLNC	filamin C, gamma	2318	Focal adhesion, MAPK signaling pathway
681	0.0007146	0.00429	422.14	536.14	0.79	xX1ZSKn7gSFoihLo_8	Info	RBM5	RNA binding motif protein 5	10181
682	0.0007185	0.00431	315.22	946.73	0.33	luuU1UqpOFI5tUI748	Info	NOTCH1	notch 1	4851	Presenilin action in Notch and Wnt signaling, Proteolysis and Signaling Pathway of Notch , Segmentation Clock, Dorso-ventral axis formation, Notch signaling pathway, immunology
683	0.0007406	0.00444	1054.56	1856.49	0.57	6SoXiLCROEm3n5vu3s	Info	ZDHHC8	zinc finger, DHHC-type containing 8	29801
684	0.0007699	0.0046	253.26	118.12	2.14	05L59LFTDs9_t1XEkg	Info	EZH2	enhancer of zeste homolog 2 (Drosophila)	2146	The PRC2 Complex Sets Long-term Gene Silencing Through Modification of Histone Tails
685	0.0007701	0.0046	207.18	324.74	0.64	ErUX3KA1yh2.P6hOuo	Info	PIGM	phosphatidylinositol glycan anchor biosynthesis, class M	93183	Glycan structures - biosynthesis 2, Glycosylphosphatidylinositol(GPI)-anchor biosynthesis
686	0.0007717	0.0046	1584.7	1055.17	1.5	Bipe51ESW6.3j.RTlY	Info	NPM3	nucleophosmin/nucleoplasmin 3	10360
687	0.0007724	0.0046	1540.81	2934.84	0.53	uF7uCSSUl8Cy1PfnDo	Info	ATP6V1G1	ATPase, H+ transporting, lysosomal 13kDa, V1 subunit G1	9550	Perou's- Intrinsic- Breast-Cancer-Genes, ATP synthesis, Epithelial cell signaling in Helicobacter pylori infection, Oxidative phosphorylation
688	0.0007763	0.00462	148.16	487.12	0.3	E9SlZdCJ69iVeughOQ	Info	APOE	apolipoprotein E	348	Alzheimer\'s disease, Neurodegenerative Disorders, immunology
689	0.0007779	0.00462	116.11	190.2	0.61	HYfQIqcXohLpp884ok	Info	IL32	interleukin 32	9235
690	0.0007854	0.00466	100.4	163.72	0.61	o_ouHUiXXkI574957Q	Info	PRB1	proline-rich protein BstNI subfamily 1	5542	immunology
691	0.0007963	0.00472	975.76	566.83	1.72	TCZCVZ9wtFGa96ApH4	Info	WBSCR22	Williams Beuren syndrome chromosome region 22	114049	Aminophosphonate metabolism, Androgen and estrogen metabolism, Histidine metabolism, Nitrobenzene degradation, Selenoamino acid metabolism, Tryptophan metabolism, Tyrosine metabolism
692	0.0008067	0.00477	233.78	134.06	1.74	Z_t4vuFX0iyOVpKeq8	Info	SLC7A8	solute carrier family 7 (amino acid transporter, L-type), member 8	23428
693	0.000815	0.00481	941.75	501.78	1.88	iqlTvRHp3S3LSuQ734	Info	CHCHD4	coiled-coil-helix-coiled-coil-helix domain containing 4	131474
694	0.0008266	0.00487	1312	575.88	2.28	lpFSH_eX98TjUpUgVA	Info	SNHG1	small nucleolar RNA host gene 1 (non-protein coding)	23642
695	0.0008271	0.00487	691.18	2608	0.27	Kr.f.inlMeUe2K6IeI	Info	SPRR2F	small proline-rich protein 2F	6705
696	0.0008397	0.00493	127.47	196.92	0.65	iqACHVcdaAT1A50lVQ	Info	PLOD2	procollagen-lysine, 2-oxoglutarate 5-dioxygenase 2	5352	Perou's- Intrinsic- Breast-Cancer-Genes, Lysine degradation
697	0.0008398	0.00493	620.43	470.2	1.32	o_l7siVXXuV0untv7w	Info	ARIH2	ariadne homolog 2 (Drosophila)	10425
698	0.000848	0.00497	1134.98	518.28	2.19	rTefUe71Rq5Tgu7iiU	Info	TACC1	transforming, acidic coiled-coil containing protein 1	6867
699	0.0008767	0.00513	532.27	379.9	1.4	iqLvOkk0xQpce_ROqU	Info	DEDD2	death effector domain containing 2	162989
700	0.0008792	0.00514	228.27	375.55	0.61	Be6D8_klCg7tQhE54o	Info	NR2F2	nuclear receptor subfamily 2, group F, member 2	7026
701	0.0008989	0.00525	183.58	390.65	0.47	i4tFSDVMGgH9zqtN78	Info	GPN2	GPN-loop GTPase 2	54707
702	0.0009037	0.00527	634.69	1162.33	0.55	xU646Ov6AqDvrl.7lE	Info	DUSP3	dual specificity phosphatase 3	1845	MAPK signaling pathway, cell_cycle, cell_signaling
703	0.0009084	0.00529	199.88	302.49	0.66	BolUoXOR.P3hVun2ng	Info	TRIP10	thyroid hormone receptor interactor 10	9322	Insulin signaling pathway
704	0.00091	0.00529	650.77	397.64	1.64	WSeum6H2OIXgrkkQm4	Info	C9orf142	chromosome 9 open reading frame 142	286257
705	0.0009149	0.0053	2008.21	1218.83	1.65	c6eDqAlo_aK6OUu6xs	Info	UQCRC1	ubiquinol-cytochrome c reductase core protein I	7384	Electron Transport Reaction in Mitochondria, Oxidative phosphorylation
706	0.000915	0.0053	536.83	208.71	2.57	iFenouojznUse.1Gno	Info	PRIM1	primase, DNA, polypeptide 1 (49kDa)	5557	DNA polymerase, Purine metabolism, Pyrimidine metabolism, DNA_adducts, DNA_damage
707	0.0009189	0.00532	652.27	429.01	1.52	cV6F0uopuniFB6.lzA	Info	PPP1R15A	protein phosphatase 1, regulatory (inhibitor) subunit 15A	23645	Perou's- Intrinsic- Breast-Cancer-Genes
708	0.0009226	0.00533	534.44	324.56	1.65	ltI3VdRSUo119ydN7I	Info	TPR	translocated promoter region (to activated MET oncogene)	7175	tsonc
709	0.000935	0.0054	448.3	1352.8	0.33	NtdHuDoUKASt3pXiZE	Info	CRYAB	crystallin, alpha B	1410	immunology
710	0.0009372	0.0054	786.24	1128.96	0.7	KSpAKQeSf0kG_gaU0k	Info	TPD52L1	tumor protein D52-like 1	7164
711	0.0009406	0.00541	390.19	196.89	1.98	cp_GOXhYvQhURXskMU	Info	FAM167A	family with sequence similarity 167, member A	83648
712	0.0009443	0.00542	254.82	159.83	1.59	HS7aZF083uT_.9epLU	Info	FAM178A	family with sequence similarity 178, member A	55719
713	0.0009446	0.00542	128.28	100.24	1.28	lZe9S6nSC0UFDHSiBU	Info	ACOX2	acyl-CoA oxidase 2, branched chain	8309	Perou's- Intrinsic- Breast-Cancer-Genes, Fatty acid metabolism, PPAR signaling pathway
714	0.0009461	0.00542	1316.54	2992.92	0.44	KucVf485IQXTSeXB80	Info	RASA1	RAS p21 protein activator (GTPase activating protein) 1	5921	EGF Signaling Pathway, HIV-I Nef: negative effector of Fas and TNF, IGF-1 Signaling Pathway, Insulin Signaling Pathway, PDGF Signaling Pathway, Regulation of Splicing through Sam68, Signaling of Hepatocyte Growth Factor Receptor, Sprouty regulation of tyrosine kinase signals, T Cell Receptor Signaling Pathway, TPO Signaling Pathway, Axon guidance, Huntington\'s disease, MAPK signaling pathway, ce…
715	0.0009494	0.00543	1814.69	606.28	2.99	iKKgVb_bmVB1QukAKA	Info	KIAA0101	KIAA0101	9768
716	0.0009586	0.00548	447.29	358.83	1.25	Bh95VJ.N7REKepF3Lk	Info	PFKM	phosphofructokinase, muscle	5213	Phosphoinositides and their downstream targets., Fructose and mannose metabolism, Galactose metabolism, Glycolysis / Gluconeogenesis, Insulin signaling pathway, Pentose phosphate pathway, immunology
717	0.000963	0.0055	544.38	840.05	0.65	ifU9_0_tDKoqyPJ51I	Info	NT5C2	5'-nucleotidase, cytosolic II	22978	Nicotinate and nicotinamide metabolism, Purine metabolism, Pyrimidine metabolism
718	0.0009853	0.00562	3771.48	1984.56	1.9	Noo4pFPUogI9aSY4I8	Info	NUCKS1	nuclear casein kinase and cyclin-dependent kinase substrate 1	64710
719	0.0009974	0.00568	268.23	409.13	0.66	0oFCkA4Pp9yq3gXx5U	Info	KLHL9	kelch-like 9 (Drosophila)	55958

## Sheet: HPV38
	Parametric p-value	FDR	Geom mean of intensities in class 1	Geom mean of intensities in class 2	Fold-change	UniqueID	Anno- tations	Symbol	Name	EntrezID	DefinedGenelist
1	< 1e-07	< 1e-07	1816.73	418.11	4.35	fQBeoP6vuzmDv0uXSE	Info	PTGS2	prostaglandin-endoperoxide synthase 2 (prostaglandin G/H synthase and cyclooxygenase)	5743	Eicosanoid Metabolism, Mechanism of Acetaminophen Activity and Toxicity, Mechanism of Gene Regulation by Peroxisome Proliferators via PPARa(alpha), Arachidonic acid metabolism, immunology, misc
2	< 1e-07	< 1e-07	278.95	109.58	2.55	rt6H7sBJJLRvXaWUQU	Info	ADSSL1	adenylosuccinate synthase like 1	122622	Alanine and aspartate metabolism, Purine metabolism
3	< 1e-07	< 1e-07	263.53	800.26	0.33	HVQfZXlR_H0UDV9eiE	Info	ID3	inhibitor of DNA binding 3, dominant negative helix-loop-helix protein	3399	TGF-beta signaling pathway, gene_regulation, transcription
4	< 1e-07	< 1e-07	100.25	235.57	0.43	rUXTKHS9X3gR2qhOpc	Info	RHOV	ras homolog gene family, member V	171177
5	1e-07	5.11e-05	523.76	2344.19	0.22	BJLtL1SJ.oIKFJJ3tU	Info	SPRR2E	small proline-rich protein 2E	6704
6	1e-07	5.11e-05	482.95	232.5	2.08	iZLTo3qy1oAQCioISU	Info	SH3RF1	SH3 domain containing ring finger 1	57630
7	1e-07	5.11e-05	902.99	2396.87	0.38	xTX0kniA4EYNTVBYjk	Info	ANXA8L2	annexin A8-like 2	244
8	1e-07	5.11e-05	265.01	101.14	2.62	uGeYi6eiSRChCuhaeM	Info	MACROD1	MACRO domain containing 1	28992
9	2e-07	9.09e-05	362.43	109.26	3.32	fp75V5VfrXlXIxJL8w	Info	IFITM1	interferon induced transmembrane protein 1 (9-27)	8519	B cell receptor signaling pathway
10	4e-07	0.000136	96.72	243.57	0.4	cWJ11KAlEKFFUEIKQQ	Info	PRB2	proline-rich protein BstNI subfamily 2	653247	immunology
11	4e-07	0.000136	5567.97	2841.14	1.96	ZhXwAhHt0Huu8kUlJ0	Info	BTG1	B-cell translocation gene 1, anti-proliferative	694	BTG family proteins and cell cycle regulation, misc
12	4e-07	0.000136	323.29	799.15	0.4	NA6IuyXip675eXVe58	Info	PRKCDBP	protein kinase C, delta binding protein	112464
13	6e-07	0.000149	479.89	1397.55	0.34	QQ4tXoGUjm4DoIgf5Y	Info	VIM	vimentin	7431	Cell Communication, cell_signaling, metastasis
14	6e-07	0.000149	1462.4	682.18	2.14	KURKrov3hgrXCou.u0	Info	EDN1	endothelin 1	1906	Hypoxia-Inducible Factor in the Cardiovascular System, NFAT and Hypertrophy of the heart (Transcription in the broken heart), Role of EGF Receptor Transactivation by GPCRs in Cardiac Hypertrophy, Neuroactive ligand-receptor interaction, development, immunology, misc
15	6e-07	0.000149	97.76	211.98	0.46	9K1VF1KAlEKFFVEKIQ	Info	PRB2	proline-rich protein BstNI subfamily 2	653247	immunology
16	7e-07	0.000149	480.06	242.04	1.98	9h.oUwVaCUBd7iTRL8	Info	NA	NA	NA
17	7e-07	0.000149	3886.41	1032.69	3.76	ct0mK7AvvZZug7i7v4	Info	ADM	adrenomedullin	133	angiogenesis
18	7e-07	0.000149	169.27	454.55	0.37	idTxyHuJ1einoXq.pE	Info	LOC100216001	hypothetical LOC100216001	100216001
19	7e-07	0.000149	94.74	199.4	0.48	NeI0lTt3rZ3fl7o17c	Info	C2orf55	chromosome 2 open reading frame 55	343990
20	8e-07	0.000149	7078.73	3518.57	2.01	uihtWnqOC3rrq2wvyg	Info	IER3	immediate early response 3	8870
21	8e-07	0.000149	1485.59	758.29	1.96	lV0v1UeoT7ueQJT6_o	Info	TBC1D2	TBC1 domain family, member 2	55357
22	8e-07	0.000149	5026.09	11833.54	0.42	l9To5EqJ9.dfBe6Xl4	Info	SPRR2D	small proline-rich protein 2D	6703
23	1.1e-06	0.000173	767.21	423.84	1.81	x_JRky7RkXuNUnHyis	Info	CCNB1IP1	cyclin B1 interacting protein 1, E3 ubiquitin protein ligase	57820	Tryptophan metabolism
24	1.1e-06	0.000173	278.02	744.65	0.37	Tef_56h3WqAXra6OoA	Info	CALML5	calmodulin-like 5	51806
25	1.1e-06	0.000173	284.63	494.89	0.58	lhXEuXqnWfEMtdXe9c	Info	RPUSD3	RNA pseudouridylate synthase domain containing 3	285367
26	1.1e-06	0.000173	2766.15	7186.39	0.38	fieOjriigofChJO3qg	Info	CTSL2	cathepsin L2	1515
27	1.3e-06	0.000183	295.86	585.03	0.51	69LhcKElIkcJ56gVN4	Info	HES2	hairy and enhancer of split 2 (Drosophila)	54626
28	1.3e-06	0.000183	137.5	374.16	0.37	rS6NNEv4v4VQ5SjrhE	Info	MMP10	matrix metallopeptidase 10 (stromelysin 2)	4319	angiogenesis, misc
29	1.3e-06	0.000183	1099.67	563.5	1.95	NnnHXLKUBnSvAQeGLs	Info	ELL2	elongation factor, RNA polymerase II, 2	22936
30	1.4e-06	0.000191	830.23	1718.66	0.48	Zsj56XvsrrKhEjhYXo	Info	GPR56	G protein-coupled receptor 56	9289
31	1.6e-06	0.000205	496.99	1039.13	0.48	QUlzHnJJ50x5LQ8egk	Info	NA	NA	NA
32	1.6e-06	0.000205	131.01	193.87	0.68	BngJ4o2iQv3oZHz9XU	Info	CDC45	cell division cycle 45 homolog (S. cerevisiae)	8318	Cell cycle
33	1.8e-06	0.000221	323.6	170.86	1.89	KWpIkKIg4ouE6u_W4s	Info	NA	NA	NA
34	1.9e-06	0.000221	119.44	200.83	0.59	ZZ7H_eEB9NCV1KAeJU	Info	ANXA9	annexin A9	8416	Perou's- Intrinsic- Breast-Cancer-Genes
35	1.9e-06	0.000221	192.02	100.09	1.92	ZWX.sxNerDiK6f_aUs	Info	MYCN	v-myc myelocytomatosis viral related oncogene, neuroblastoma derived (avian)	4613	tsonc
36	2e-06	0.000221	497.06	2067.27	0.24	fSUyR.vR7Xu0iR4nUU	Info	TXNIP	thioredoxin interacting protein	10628
37	2e-06	0.000221	252.06	151.13	1.67	3nq_5PCpS.H7eXf4UU	Info	ADAP2	ArfGAP with dual PH domains 2	55803
38	2.4e-06	0.00025	297.02	158.77	1.87	HdUm8EQDU6ks46Std4	Info	ATF3	activating transcription factor 3	467	gene_regulation, transcription
39	2.4e-06	0.00025	3166.13	12811.66	0.25	NeHlSg0ILnuCnfmo6U	Info	PI3	peptidase inhibitor 3, skin-derived	5266	immunology
40	2.5e-06	0.00025	1029.34	2231.15	0.46	WU3XQhURSLdLkihUp0	Info	NA	NA	NA
41	2.5e-06	0.00025	613.77	249.39	2.46	xhqv9fnXlKPALU4v34	Info	CD68	CD68 molecule	968	angiogenesis, immunology, metastasis
42	2.7e-06	0.000263	6295.6	17661.16	0.36	lH3Ll3vFFF3Dl3rZZE	Info	KRT13	keratin 13	3860	Perou's- Intrinsic- Breast-Cancer-Genes, Cell Communication
43	2.8e-06	0.000266	956.31	1894.41	0.5	xlBPS3rO4pubgkIHXo	Info	GPR56	G protein-coupled receptor 56	9289
44	2.9e-06	0.00027	723.67	3203.68	0.23	WngKHiiZB145UuFOF0	Info	KRTDAP	keratinocyte differentiation-associated protein	388533
45	3.2e-06	0.000285	112.26	175.97	0.64	3BRChRVRCigJRChRVQ	Info	PRB1	proline-rich protein BstNI subfamily 1	5542	immunology
46	3.2e-06	0.000285	1819.74	655.42	2.78	Ty1h9FTrve5_S5i754	Info	RBMS1	RNA binding motif, single stranded interacting protein 1	5937
47	3.4e-06	0.00029	431.04	218.65	1.97	BVCReghOUjU7ksOXro	Info	RPL28	ribosomal protein L28	6158	Ribosome
48	3.4e-06	0.00029	391.48	159.28	2.46	uKdEUH7Ke6if5TKyMQ	Info	RAPH1	Ras association (RalGDS/AF-6) and pleckstrin homology domains 1	65059
49	3.7e-06	0.000305	149.25	254.53	0.59	NKTB_o1ansH53.v1RU	Info	SYTL4	synaptotagmin-like 4	94121
50	3.8e-06	0.000305	115.92	245.87	0.47	BJnZRnS5W.xQwHiYVQ	Info	EEF1A2	eukaryotic translation elongation factor 1 alpha 2	1917
51	3.8e-06	0.000305	654.89	467.76	1.4	ocgesna2.ZEcrpMSkk	Info	FNBP4	formin binding protein 4	23360
52	4.2e-06	0.000329	1031.39	2261.89	0.46	lnUX033TQJcU6MRKic	Info	SPRR2A	small proline-rich protein 2A	6700
53	4.4e-06	0.000329	554.48	1179.43	0.47	Z0VAWkrmP_8FSYYH9Y	Info	FGFR3	fibroblast growth factor receptor 3	2261	MAPK signaling pathway, Regulation of actin cytoskeleton, development, immunology, misc
54	4.6e-06	0.000329	102.02	162.82	0.63	NLdHHg5Rffj0UrcB5I	Info	DLGAP5	discs, large (Drosophila) homolog-associated protein 5	9787
55	4.7e-06	0.000329	1200.43	3041.46	0.39	oRHulXi1XDsRnklIOQ	Info	NA	NA	NA
56	4.7e-06	0.000329	633.92	255.31	2.48	Z0Uqg6eo.dpHeTTU38	Info	FBLN1	fibulin 1	2192	immunology
57	4.9e-06	0.000329	267.64	159.89	1.67	6o_ed1PKIQ4oKKOj3o	Info	DUSP10	dual specificity phosphatase 10	11221	MAPK signaling pathway
58	4.9e-06	0.000329	1412.56	2153.88	0.66	crhSSLrzqCs1KYrrTQ	Info	HNRNPD	heterogeneous nuclear ribonucleoprotein D (AU-rich element RNA binding protein 1, 37kDa)	3184
59	4.9e-06	0.000329	590.37	353.42	1.67	Z90NV57rKB1LrgafmY	Info	RYBP	RING1 and YY1 binding protein	23429
60	4.9e-06	0.000329	4388.03	2155.22	2.04	WklJqxIOj.oIqLRR6E	Info	NCRNA00275	non-protein coding RNA 275	441951
61	4.9e-06	0.000329	832.18	492.1	1.69	WqK.uImKeJcSOB396U	Info	JUN	jun proto-oncogene	3725	Agrin in Postsynaptic Differentiation, Angiotensin II mediated activation of JNK Pathway via Pyk2 dependent signaling, ATM Signaling Pathway, BCR Signaling Pathway, Cadmium induces DNA synthesis and proliferation in macrophages, D4-GDI Signaling Pathway, EGF Signaling Pathway, EPO Signaling Pathway, FAS signaling pathway ( CD95 ), Fc Epsilon Receptor I Signaling in Mast Cells, Hypoxia-Inducible F…
62	5.2e-06	0.000343	1070.26	429.01	2.49	cV6F0uopuniFB6.lzA	Info	PPP1R15A	protein phosphatase 1, regulatory (inhibitor) subunit 15A	23645	Perou's- Intrinsic- Breast-Cancer-Genes
63	5.4e-06	0.000351	169.57	298.85	0.57	ZkucSTsQgt0qjUgeSU	Info	MGC72080	MGC72080 pseudogene	389538
64	5.7e-06	0.000364	222.13	705.32	0.31	3Y1gxHpApBH_foV91U	Info	C7orf10	chromosome 7 open reading frame 10	79783
65	6.1e-06	0.000384	416.04	246.87	1.69	cfeXR9iSH.vdpnXRjo	Info	DRAM1	DNA-damage regulated autophagy modulator 1	55332
66	7e-06	0.000434	174.78	267.89	0.65	lqXVe7h3F5He78zXuU	Info	NIPAL4	NIPA-like domain containing 4	348938
67	7.3e-06	0.000446	116.91	250.48	0.47	unod8dF9fy3bXuu_Co	Info	SLC5A1	solute carrier family 5 (sodium/glucose cotransporter), member 1	6523
68	7.5e-06	0.00045	117.33	174.39	0.67	993lVFVpX_.h_bbeMc	Info	ZNF362	zinc finger protein 362	149076
69	7.7e-06	0.00045	829.92	1887.16	0.44	Et3o4OFKKc9CN3pLoo	Info	NA	NA	NA
70	7.7e-06	0.00045	414.94	258.98	1.6	xYfXovD30kIrhXqJsc	Info	SOCS4	suppressor of cytokine signaling 4	122809	Jak-STAT signaling pathway
71	8.5e-06	0.00049	321.28	898.94	0.36	WUB.11eBeKgHDej0dU	Info	VIM	vimentin	7431	Cell Communication, cell_signaling, metastasis
72	9e-06	0.000512	948.1	1456.44	0.65	0e5JLp3u7A5zkeKMRA	Info	NA	NA	NA
73	9.4e-06	0.000527	808.04	1253.26	0.64	ll_l77fVc.3tUnTW7c	Info	DBNL	drebrin-like	28988
74	1.1e-05	0.000603	1451.24	609.51	2.38	66uL9VXXz3teIUakCc	Info	PFKFB3	6-phosphofructo-2-kinase/fructose-2,6-biphosphatase 3	5209	Fructose and mannose metabolism
75	1.12e-05	0.000603	312.54	193.33	1.62	ZJJtBHulFCFuiimiBM	Info	SNCG	synuclein, gamma (breast cancer-specific protein 1)	6623	immunology
76	1.12e-05	0.000603	189.47	131.89	1.44	QfeyeN19X5xHa8d6X4	Info	CYP4F11	cytochrome P450, family 4, subfamily F, polypeptide 11	57834	Fatty acid metabolism, gamma-Hexachlorocyclohexane degradation, Tryptophan metabolism
77	1.2e-05	0.000638	824.38	1843.07	0.45	fHXkt6jXi7Xur03aOo	Info	HES2	hairy and enhancer of split 2 (Drosophila)	54626
78	1.23e-05	0.000645	894.55	1489.96	0.6	ZiQmZqtf5b6fcucsNM	Info	FEZ1	fasciculation and elongation protein zeta 1 (zygin I)	9638
79	1.3e-05	0.000673	140.74	243.57	0.58	64EhCQvefe179deEnU	Info	KRT77	keratin 77	374454	Cell Communication
80	1.34e-05	0.000685	1033.25	622.9	1.66	o7D5J6yjt65Q1KC4iU	Info	PRCP	prolylcarboxypeptidase (angiotensinase C)	5547
81	1.36e-05	0.000687	434.69	136.08	3.19	9glp.em_fp5B5bSU_M	Info	SNORD3C	small nucleolar RNA, C/D box 3C	780853
82	1.42e-05	0.000697	506.05	810.61	0.62	T4Hr0KZtcVLT.fxfMc	Info	PSME3	proteasome (prosome, macropain) activator subunit 3 (PA28 gamma; Ki)	10197
83	1.42e-05	0.000697	125.48	198.88	0.63	ccp.nyzTtTv19F0uic	Info	NUSAP1	nucleolar and spindle associated protein 1	51203
84	1.43e-05	0.000697	217.02	576.9	0.38	ZozS5elROIgSNTER.g	Info	GBP6	guanylate binding protein family, member 6	163351
85	1.46e-05	0.000703	797.14	2934.5	0.27	l11UXKUbuJ517d7fPk	Info	TUBB3	tubulin, beta 3	10381	Gap junction
86	1.48e-05	0.000704	162.01	274.01	0.59	ovoOovpqS4GLuqCj64	Info	NDRG2	NDRG family member 2	57447
87	1.71e-05	0.000791	3077.42	6382.65	0.48	Q0E9EJk1OiKn0IJudc	Info	NA	NA	NA
88	1.72e-05	0.000791	2540.96	1442	1.76	EFju.lS3QOU7liB5VI	Info	EFEMP1	EGF containing fibulin-like extracellular matrix protein 1	2202
89	1.73e-05	0.000791	347.82	223.66	1.56	6fmSuYulJIrRgwHk3c	Info	BCKDHA	branched chain keto acid dehydrogenase E1, alpha polypeptide	593	Valine, leucine and isoleucine degradation, immunology, misc
90	1.74e-05	0.000791	153.68	317.48	0.48	0ZKtf3SE8eTnszpvJ4	Info	NTM	neurotrimin	50863
91	1.78e-05	0.0008	318.51	647.53	0.49	iniqwivvsvteuXU0h0	Info	NDRG2	NDRG family member 2	57447
92	1.97e-05	0.000876	1407.81	2267.32	0.62	KddScWSJUQFSk3NAtU	Info	NCCRP1	non-specific cytotoxic cell receptor protein 1 homolog (zebrafish)	342897
93	1.99e-05	0.000876	1006.82	1995.79	0.5	EVE.EA1qIeaOp7l6K4	Info	NA	NA	NA
94	2.09e-05	0.000899	195.8	141.62	1.38	uRtdb4RJ93ohXIKaTs	Info	TCEA2	transcription elongation factor A (SII), 2	6919
95	2.1e-05	0.000899	720.88	399.01	1.81	ZQpwHl6BINfeT737FE	Info	IRF6	interferon regulatory factor 6	3664
96	2.11e-05	0.000899	242.55	139.65	1.74	oJH9jvqZ6b_73qRRbg	Info	CYP26B1	cytochrome P450, family 26, subfamily B, polypeptide 1	56603
97	2.14e-05	0.000903	387.06	269.7	1.44	KV6pQaQSTqXRdd7j98	Info	TNC	tenascin C	3371	Perou's- Intrinsic- Breast-Cancer-Genes, Cell Communication, ECM-receptor interaction, Focal adhesion
98	2.23e-05	0.000931	331.35	493.82	0.67	0Aul6ne_u5u9bpoiCA	Info	H2AFY2	H2A histone family, member Y2	55506
99	2.38e-05	0.000971	1613.23	2825.05	0.57	Z_6__elQ4tXLRNV5SI	Info	ARHGDIB	Rho GDP dissociation inhibitor (GDI) beta	397	Caspase Cascade in Apoptosis, D4-GDI Signaling Pathway, FAS signaling pathway ( CD95 ), HIV-I Nef: negative effector of Fas and TNF, TNFR1 Signaling Pathway, cell_signaling, misc, signal_transduction
100	2.42e-05	0.000971	707.6	355.56	1.99	0epFCF9XQSKEeJUGi8	Info	HCFC1R1	host cell factor C1 regulator 1 (XPO1 dependent)	54985	Perou's- Intrinsic- Breast-Cancer-Genes
101	2.42e-05	0.000971	329.28	203.71	1.62	xu0ihfh6vT.O1ITRV4	Info	NAA15	N(alpha)-acetyltransferase 15, NatA auxiliary subunit	80155
102	2.42e-05	0.000971	146.91	290.85	0.51	BOK5oJ300p3FegnrqM	Info	ATP12A	ATPase, H+/K+ transporting, nongastric, alpha polypeptide	479	Oxidative phosphorylation
103	2.67e-05	0.00105	508.04	333.91	1.52	Zu5ekrollZNJpdqg6A	Info	NA	NA	NA
104	2.69e-05	0.00105	218.24	119.72	1.82	c.X.ui5dNEoa4d6qUk	Info	GNB1L	guanine nucleotide binding protein (G protein), beta polypeptide 1-like	54584
105	2.7e-05	0.00105	143.28	230.16	0.62	0ApOiioi93ileijOrs	Info	NA	NA	NA
106	2.73e-05	0.00105	147.4	309.89	0.48	TSO6z5Xo5Ojv1Hq44I	Info	PLA2G7	phospholipase A2, group VII (platelet-activating factor acetylhydrolase, plasma)	7941	Glycerophospholipid metabolism
107	2.78e-05	0.00106	245.62	103.86	2.37	fEVjEV5E0ER2VqJ580	Info	ALOX15B	arachidonate 15-lipoxygenase, type B	247	Arachidonic acid metabolism
108	2.82e-05	0.00107	656.66	299.27	2.19	u84VepZnuXy7cfkoV8	Info	SPHK1	sphingosine kinase 1	8877	Phospholipids as signalling intermediaries, Calcium signaling pathway, Sphingolipid metabolism, VEGF signaling pathway
109	2.84e-05	0.00107	421.85	160.97	2.62	o6F860VB0KElFCC6eU	Info	ALOX15B	arachidonate 15-lipoxygenase, type B	247	Arachidonic acid metabolism
110	2.93e-05	0.00109	1289.11	1954.71	0.66	9tYNLK4VZV6PeghdFM	Info	KLK8	kallikrein-related peptidase 8	11202
111	3.15e-05	0.00116	289.01	185.81	1.56	ZhRH_ofqJ6p4L53sVM	Info	GADD45B	growth arrest and DNA-damage-inducible, beta	4616	Cell cycle, MAPK signaling pathway
112	3.2e-05	0.00117	161.07	267.68	0.6	rSTjV0ngdAJbQIX5dU	Info	CCNB2	cyclin B2	9133	Estrogen-responsive protein Efp controls cell cycle and breast tumors growth, Cell cycle
113	3.35e-05	0.00121	715.83	1116.84	0.64	6Tg57nenGREfqSeCV4	Info	APEH	N-acylaminoacyl-peptide hydrolase	327	immunology
114	3.43e-05	0.00122	108.75	264.33	0.41	lcqie_JfS7eTuoLqdc	Info	MEG3	maternally expressed 3 (non-protein coding)	55384
115	3.44e-05	0.00122	1075.64	1458.74	0.74	x3XVcjlOfX.t7xr5Ts	Info	PDHB	pyruvate dehydrogenase (lipoamide) beta	5162	Alanine and aspartate metabolism, Butanoate metabolism, Glycolysis / Gluconeogenesis, Pyruvate metabolism, Valine, leucine and isoleucine biosynthesis
116	3.45e-05	0.00122	253.02	142.71	1.77	ZQReUvNEYKOFUqh0u4	Info	VAPA	VAMP (vesicle-associated membrane protein)-associated protein A, 33kDa	9218	Tight junction
117	3.52e-05	0.00123	276.3	185.76	1.49	ZkeX1uG2W_RzoS_d8I	Info	DLL1	delta-like 1 (Drosophila)	28514	Presenilin action in Notch and Wnt signaling, Proteolysis and Signaling Pathway of Notch , Segmentation Clock, Notch signaling pathway
118	3.76e-05	0.0013	143.71	288.54	0.5	imS5fkxUBSuom.74k4	Info	CDC25B	cell division cycle 25 homolog B (S. pombe)	994	Activation of Src by Protein-tyrosine phosphatase alpha, cdc25 and chk1 Regulatory Pathway in response to DNA damage, Cell Cycle: G2/M Checkpoint, RB Tumor Suppressor/Checkpoint Signaling in response to DNA damage, Sonic Hedgehog (SHH) Receptor Ptc1 Regulates cell cycle, Cell cycle, MAPK signaling pathway
119	3.8e-05	0.0013	244.04	380.72	0.64	iTtHHqiu9edyfUY4pk	Info	PRC1	protein regulator of cytokinesis 1	9055
120	3.81e-05	0.0013	398.51	183.01	2.18	lhehW4LfSdeSd4Lr3g	Info	AHNAK	AHNAK nucleoprotein	79026
121	3.88e-05	0.0013	104.89	154.22	0.68	uU2TOod_UtfhPtqf9A	Info	NA	NA	NA
122	3.89e-05	0.0013	232.26	150.56	1.54	xp.pD390lxFdH77o04	Info	ATAD2	ATPase family, AAA domain containing 2	29028
123	4.02e-05	0.00133	161.1	111.67	1.44	9pV5Y3oEFRdSfU76hM	Info	LAMA2	laminin, alpha 2	3908	Agrin in Postsynaptic Differentiation, Cell Communication, ECM-receptor interaction, Focal adhesion, angiogenesis
124	4.02e-05	0.00133	563.13	903.32	0.62	KV1TlvUddXl3iWBOMM	Info	CTXN1	cortexin 1	404217
125	4.13e-05	0.00134	7087	10633.36	0.67	6d0S7Hcwiu6u3v60o4	Info	CCND2	cyclin D2	894	Cyclins and Cell Cycle Regulation, Cell cycle, Focal adhesion, Jak-STAT signaling pathway, Wnt signaling pathway, cell_cycle
126	4.14e-05	0.00134	101.06	157.32	0.64	Th3rxI_343fo3XSN.o	Info	PBK	PDZ binding kinase	55872
127	4.15e-05	0.00134	199.48	100.84	1.98	EKz7X8pqg6g1_eR75I	Info	ABI3BP	ABI family, member 3 (NESH) binding protein	25890
128	4.4e-05	0.00141	305.92	492.78	0.62	3R6HheV4mqOS75Hjh8	Info	PNPLA6	patatin-like phospholipase domain containing 6	10908
129	4.57e-05	0.00145	1276.68	591.19	2.16	xuPF55OALk6qFe5N7k	Info	NRIP1	nuclear receptor interacting protein 1	8204	CARM1 and Regulation of the Estrogen Receptor, Mechanism of Gene Regulation by Peroxisome Proliferators via PPARa(alpha)
130	4.8e-05	0.00151	449.71	683.89	0.66	ifiI4kUvEQoffzWJno	Info	INPP4B	inositol polyphosphate-4-phosphatase, type II, 105kDa	8821	Perou's- Intrinsic- Breast-Cancer-Genes, Inositol phosphate metabolism, Phosphatidylinositol signaling system
131	4.88e-05	0.00151	163.58	272.17	0.6	HOolP5CjkGgi16mgoo	Info	PCSK5	proprotein convertase subtilisin/kexin type 5	5125
132	4.88e-05	0.00151	396.82	227.31	1.75	Kr0aqQuElev3eCnocM	Info	BCCIP	BRCA2 and CDKN1A interacting protein	56647
133	5.06e-05	0.00156	112.2	184.97	0.61	3qSjV6EfGxDn255eOE	Info	SYTL1	synaptotagmin-like 1	84958
134	5.22e-05	0.00159	2976.53	1722.85	1.73	ouPXkH4X0p6iK6IlOU	Info	C6orf48	chromosome 6 open reading frame 48	50854
135	5.48e-05	0.00166	666.15	384.58	1.73	Kn7e.HJ5ul_hq6eE3s	Info	ETS2	v-ets erythroblastosis virus E26 oncogene homolog 2 (avian)	2114	Keratinocyte Differentiation, METS affect on Macrophage Differentiation, Dorso-ventral axis formation, transcription, tsonc
136	5.58e-05	0.00168	231.59	143.85	1.61	HRSSf1Sfd7irR55UeQ	Info	GAMT	guanidinoacetate N-methyltransferase	2593	Arginine and proline metabolism, Glycine, serine and threonine metabolism, Urea cycle and metabolism of amino groups
137	5.68e-05	0.0017	275.51	200.62	1.37	N7RuSgS4pKhKr3nX3Q	Info	SLC39A14	solute carrier family 39 (zinc transporter), member 14	23516
138	5.73e-05	0.0017	398.9	889.95	0.45	QeXFkTVRp4KEII6OVM	Info	GSN	gelsolin	2934	Erk and PI-3 Kinase Are Necessary for Collagen Binding in Corneal Epithelia, HIV-I Nef: negative effector of Fas and TNF, Rho cell motility signaling pathway, Regulation of actin cytoskeleton, immunology
139	5.85e-05	0.00172	171.41	330.94	0.52	QBN.XVF7VWUreUhW3Q	Info	NA	NA	NA
140	6.14e-05	0.00178	641.68	404.48	1.59	6efhSYjuT.lKNM_tO0	Info	RRP15	ribosomal RNA processing 15 homolog (S. cerevisiae)	51018
141	6.14e-05	0.00178	736.08	3432.78	0.21	KonQu2oHtwfSvu4ubw	Info	NA	NA	NA
142	6.51e-05	0.00188	3107.49	1786.69	1.74	ijfUpc6MjSik0eKUok	Info	IFITM3	interferon induced transmembrane protein 3 (1-8U)	10410
143	6.74e-05	0.00193	301.46	392.13	0.77	EUTVFxIcUX9iNKFBeg	Info	LDOC1	leucine zipper, down-regulated in cancer 1	23641
144	6.79e-05	0.00193	1620.05	4564.81	0.35	Qt_chCvnvuS7l7Rx60	Info	SERPINE2	serpin peptidase inhibitor, clade E (nexin, plasminogen activator inhibitor type 1), member 2	5270
145	6.98e-05	0.00196	870.49	558.79	1.56	6fVlaRVH3sxMBpQru4	Info	CDC42EP5	CDC42 effector protein (Rho GTPase binding) 5	148170
146	7.03e-05	0.00196	648.31	1595.44	0.41	i_rhDkROepAKuOlLp4	Info	AHNAK2	AHNAK nucleoprotein 2	113146
147	7.04e-05	0.00196	462.76	714.75	0.65	BX8NUpN76heFXLT68U	Info	NA	NA	NA
148	7.08e-05	0.00196	141.18	98.53	1.43	0nunX1weqf34Tsr5_s	Info	NA	NA	NA
149	7.68e-05	0.0021	242.65	453.69	0.53	lSR6Ka5S3In3oKwDX0	Info	PGK2	phosphoglycerate kinase 2	5232	Carbon fixation, Glycolysis / Gluconeogenesis, immunology
150	7.7e-05	0.0021	1597.46	906.2	1.76	fX7oznu4Ftu4u6zl40	Info	SGK1	serum/glucocorticoid regulated kinase 1	6446
151	7.8e-05	0.00211	101.87	153.84	0.66	QhojN3fCX9eTSIOnVE	Info	SNORA12	small nucleolar RNA, H/ACA box 12	677800
152	8.01e-05	0.00216	655.79	932.62	0.7	KRe.HyrNxUhU2PeL2o	Info	FAHD1	fumarylacetoacetate hydrolase domain containing 1	81889
153	8.1e-05	0.00217	970.41	262.05	3.7	f6qgkTDVlUqVHJNR48	Info	ALOX15B	arachidonate 15-lipoxygenase, type B	247	Arachidonic acid metabolism
154	8.33e-05	0.00221	450.29	283.36	1.59	ZsbVFe1UjVc9XUQwSA	Info	SLC1A5	solute carrier family 1 (neutral amino acid transporter), member 5	6510	immunology
155	8.56e-05	0.00225	246.32	803.46	0.31	Hua3qUtEKD7vtwlAqo	Info	PXDN	peroxidasin homolog (Drosophila)	7837
156	8.62e-05	0.00225	168.34	253.81	0.66	TCl_h31eKvl4D19Of0	Info	SH2B3	SH2B adaptor protein 3	10019
157	8.69e-05	0.00225	969.03	1820.92	0.53	rSqD0GF4gK0UKJLqEU	Info	DECR1	2,4-dienoyl CoA reductase 1, mitochondrial	1666
158	8.82e-05	0.00225	104.22	151.68	0.69	HSFESF1UqEl1UsNCvQ	Info	PRB3	proline-rich protein BstNI subfamily 3	5544	immunology
159	8.85e-05	0.00225	1022.42	644.85	1.59	3VxK6COjl4Lsh55yeA	Info	NA	NA	NA
160	8.85e-05	0.00225	184.19	314.7	0.59	rDquKuqiIqDz7UuUFU	Info	IVL	involucrin	3713	immunology
161	8.86e-05	0.00225	368.73	536.6	0.69	QEZVcR5WUU.5EeXvRM	Info	EVI5L	ecotropic viral integration site 5-like	115704
162	9.1e-05	0.0023	424.5	280.87	1.51	WunoPHUAblS42R7BOo	Info	NA	NA	NA
163	9.24e-05	0.00232	222.53	117.54	1.89	TRAA0nH_eU19GuEVGs	Info	CD68	CD68 molecule	968	angiogenesis, immunology, metastasis
164	9.69e-05	0.00242	949.44	636.63	1.49	Tqg7v6gLQi6yj6_nqY	Info	NA	NA	NA
165	9.76e-05	0.00242	177.93	128.45	1.39	0ew8nUbsVX0dXVFJ3k	Info	C5orf62	chromosome 5 open reading frame 62	85027
166	0.0001001	0.00246	438.7	243.86	1.8	34Kf76KoSJEoEl_Et4	Info	C14orf43	chromosome 14 open reading frame 43	91748
167	0.0001004	0.00246	897.4	396.16	2.27	f6LhJxQMmCZV_3roRs	Info	RAET1G	retinoic acid early transcript 1G	353091
168	0.0001028	0.0025	225.02	1033.09	0.22	6HtSujHiAoLXSS7S9U	Info	SPRR2E	small proline-rich protein 2E	6704
169	0.000106	0.00256	988.41	1575.93	0.63	KCF62234f6QOJaJV_o	Info	IFNGR2	interferon gamma receptor 2 (interferon gamma transducer 1)	3460	Chaperones modulate interferon Signaling Pathway, IFN gamma signaling pathway , Selective expression of chemokine receptors during T-cell polarization, Th1/Th2 Differentiation, Cytokine-cytokine receptor interaction, Jak-STAT signaling pathway, Natural killer cell mediated cytotoxicity, immunology
170	0.0001075	0.00256	187.35	328.55	0.57	6H4oRK6uilf7m6ets8	Info	NA	NA	NA
171	0.0001076	0.00256	152.8	337.51	0.45	6JpxPhiTiejlf_Cjew	Info	NA	NA	NA
172	0.0001078	0.00256	253.52	128.44	1.97	ovtEinu7lcR4Uq.sAU	Info	E2F7	E2F transcription factor 7	144455
173	0.0001106	0.00262	210.29	404.47	0.52	Ngyragq.uc9VHx6El4	Info	XDH	xanthine dehydrogenase	7498	Free Radical Induced Apoptosis, Purine metabolism, pharmacology
174	0.000112	0.00263	205.42	311.2	0.66	HBFFlFF1RNXivph7cQ	Info	ATP13A2	ATPase type 13A2	23400	Folate biosynthesis, Starch and sucrose metabolism
175	0.0001132	0.00265	232.89	315.12	0.74	6V7eMioFXseB.u_FMk	Info	SH3BGRL2	SH3 domain binding glutamic acid-rich protein like 2	83699
176	0.0001162	0.00268	144.9	109.47	1.32	fW_3ne4lQSH_1SlHs4	Info	NA	NA	NA
177	0.0001162	0.00268	1888.33	1293.88	1.46	Z99V3cQV3ddJn339_s	Info	S100A4	S100 calcium binding protein A4	6275	immunology
178	0.0001166	0.00268	689.21	255.28	2.7	HAFKRSXeSQ6tXcl7oQ	Info	KLHL21	kelch-like 21 (Drosophila)	9903
179	0.0001191	0.00272	379.07	3393.02	0.11	9criZPiUuucDnEx1B4	Info	CEACAM6	carcinoembryonic antigen-related cell adhesion molecule 6 (non-specific cross reacting antigen)	4680
180	0.0001203	0.00273	470.82	292.68	1.61	x7UUsw6T57t6R9PsSE	Info	FAM13B	family with sequence similarity 13, member B	51306
181	0.0001226	0.00277	202.07	143.98	1.4	ZeTrN5HSS.EXnKu9Ao	Info	SNORA8	small nucleolar RNA, H/ACA box 8	654320
182	0.0001264	0.00284	252.42	341.13	0.74	luvVEoEq_3.iVUu3r8	Info	ASAP3	ArfGAP with SH3 domain, ankyrin repeat and PH domain 3	55616
183	0.0001283	0.00287	321.88	482.37	0.67	0hLjntvRWEBHh9xNro	Info	H2AFY	H2A histone family, member Y	9555
184	0.0001292	0.00287	544.54	410.92	1.33	cJ79Kl75Sc5f4gXajU	Info	MTAP	methylthioadenosine phosphorylase	4507
185	0.0001309	0.0029	120.79	150.67	0.8	Zn56RLL8V7ze79MOqk	Info	KIF14	kinesin family member 14	9928
186	0.0001365	0.003	1882.88	2920.38	0.64	QRf5Xp3k_0XIiQitzI	Info	DCBLD2	discoidin, CUB and LCCL domain containing 2	131566
187	0.000137	0.003	175.04	99.79	1.75	6SeonnyugB1AwLmntk	Info	FLNC	filamin C, gamma	2318	Focal adhesion, MAPK signaling pathway
188	0.0001401	0.00305	3602.63	1363.23	2.64	BfV6X4sgC2qNqkIing	Info	NDRG1	N-myc downstream regulated 1	10397
189	0.0001442	0.00312	342.78	1369.78	0.25	ucr0UvioT_j71R9_p4	Info	SERPINB13	serpin peptidase inhibitor, clade B (ovalbumin), member 13	5275
190	0.0001492	0.00321	1460.42	708.51	2.06	E7e57V17nq2aO7KQT4	Info	FRMD6	FERM domain containing 6	122786
191	0.0001523	0.00326	405.35	266.73	1.52	Trc1Y6p.17JeRNvoBk	Info	SNORA18	small nucleolar RNA, H/ACA box 18	677805
192	0.000163	0.00347	256.59	463.89	0.55	Z.tKevfm53uVUUv50U	Info	NA	NA	NA
193	0.0001673	0.00354	323.38	544.62	0.59	ucVyX7fxYqOcuLULro	Info	BBX	bobby sox homolog (Drosophila)	56987
194	0.0001681	0.00354	98.86	137.91	0.72	lAFEKFFVEKKAlEKFFY	Info	PRB1	proline-rich protein BstNI subfamily 1	5542	immunology
195	0.000169	0.00354	756.21	575.96	1.31	BKuv5XwggJ76hAhFiU	Info	HSPC159	galectin-related protein	29094
196	0.0001696	0.00354	374.93	169.4	2.21	oxhxplegXRNBmSNOSc	Info	SOD2	superoxide dismutase 2, mitochondrial	6648	Erythropoietin mediated neuroprotection through NF-kB, The IGF-1 Receptor and Longevity, immunology, pharmacology
197	0.000173	0.00359	223.98	287.57	0.78	WFH.Emu.Qmh7R0jeSI	Info	ZCCHC7	zinc finger, CCHC domain containing 7	84186
198	0.0001801	0.0037	10388.11	7457.61	1.39	cKeegpJ_6KW_vWVHT0	Info	EZR	ezrin	7430	Cystic fibrosis transmembrane conductance regulator (CFTR) and beta 2 adrenergic receptor (b2AR) pathway, mCalpain and friends in Cell motility, uCalpain and friends in Cell spread, Leukocyte transendothelial migration, Regulation of actin cytoskeleton
199	0.0001803	0.0037	826.2	173.89	4.75	Q1T_A_emeelo5P.i.s	Info	MAFB	v-maf musculoaponeurotic fibrosarcoma oncogene homolog B (avian)	9935
200	0.000181	0.0037	438.38	246.26	1.78	c0hT._avdUSReBUkEk	Info	CCNB1IP1	cyclin B1 interacting protein 1, E3 ubiquitin protein ligase	57820	Tryptophan metabolism
201	0.0001845	0.00376	209.16	293.61	0.71	3oz7S38qvqejlisAvc	Info	TYMS	thymidylate synthetase	7298	One carbon pool by folate, Pyrimidine metabolism, metabolism, pharmacology
202	0.0001874	0.0038	260.3	344.73	0.76	0iEd5d66eSJDFQl0.o	Info	FYCO1	FYVE and coiled-coil domain containing 1	79443
203	0.0001901	0.00383	505.78	802.31	0.63	T9Vfzgex6e_FFIReFk	Info	MYH10	myosin, heavy chain 10, non-muscle	4628	Regulation of actin cytoskeleton, Tight junction
204	0.0001927	0.00387	322.63	450.22	0.72	NLnrgCsqeLjxfJRKuk	Info	EDEM1	ER degradation enhancer, mannosidase alpha-like 1	9695	ER¿associated degradation (ERAD) Pathway, Aminosugars metabolism, Nucleotide sugars metabolism
205	0.0001945	0.00388	4768.11	7893.77	0.6	rR8_gd5_P.l31LfXhE	Info	CAV1	caveolin 1, caveolae protein, 22kDa	857	Actions of Nitric Oxide in the Heart, Integrin Signaling Pathway, Focal adhesion
206	0.000197	0.00389	668.29	1193.61	0.56	of0kyHwdXwlSE3viF4	Info	HMGN2	high-mobility group nucleosomal binding domain 2	3151
207	0.000197	0.00389	145.63	214.37	0.68	0nu9VB3veZGASze.ik	Info	CEP55	centrosomal protein 55kDa	55165
208	0.0001993	0.00392	278.9	425.5	0.66	uXnlI7s4OlIN5NCV14	Info	ME2	malic enzyme 2, NAD(+)-dependent, mitochondrial	4200	Pyruvate metabolism, immunology
209	0.0002002	0.00392	202.53	727.39	0.28	HlDrsntd0gde7ugpFY	Info	CALB2	calbindin 2	794
210	0.0002036	0.00394	291.64	131.43	2.22	KlS.3eurUu.71yu3nk	Info	PPP2R2B	protein phosphatase 2, regulatory subunit B, beta	5521	Long-term depression, Tight junction, Wnt signaling pathway
211	0.0002036	0.00394	89.34	137.22	0.65	lKKIuwl4K3.yCn10.o	Info	BUB1	budding uninhibited by benzimidazoles 1 homolog (yeast)	699	Cell cycle, immunology
212	0.0002042	0.00394	5896.15	9218.52	0.64	055155VOJ7lC7lSp5M	Info	MT1A	metallothionein 1A	4489
213	0.0002056	0.00395	135.92	210.67	0.65	EH7f0_R9HeXv9CqLCM	Info	MTMR4	myotubularin related protein 4	9110
214	0.0002069	0.00396	1008.4	560.22	1.8	3ffie4bv.O6eVBuiak	Info	WWC1	WW and C2 domain containing 1	23286
215	0.0002103	0.00399	585.24	1082.33	0.54	lRfyRoy.XrVC6u6JfU	Info	ACAT2	acetyl-CoA acetyltransferase 2	39	Benzoate degradation via CoA ligation, Butanoate metabolism, Fatty acid metabolism, Lysine degradation, Propanoate metabolism, Pyruvate metabolism, Synthesis and degradation of ketone bodies, Tryptophan metabolism, Valine, leucine and isoleucine degradation, immunology, metabolism
216	0.0002107	0.00399	2907.06	6435.54	0.45	NDjleiO0SPXpIlOtUo	Info	S100P	S100 calcium binding protein P	6286	Perou's- Intrinsic- Breast-Cancer-Genes
217	0.0002186	0.00412	1784.88	974.66	1.83	iaGe9wAK3Xkje3qe44	Info	SGK1	serum/glucocorticoid regulated kinase 1	6446
218	0.0002256	0.00422	131.73	213.72	0.62	c1ILCUnujVlR0gCmII	Info	POLA2	polymerase (DNA directed), alpha 2 (70kD subunit)	23649	DNA polymerase, Purine metabolism, Pyrimidine metabolism
219	0.000226	0.00422	126	97.85	1.29	TkcLT_R6_i_6IaX4t0	Info	H19	H19, imprinted maternally expressed transcript (non-protein coding)	283120	Perou's- Intrinsic- Breast-Cancer-Genes
220	0.0002284	0.00425	149.79	203.19	0.74	6fhMoz.V3pxE9FxX70	Info	MIS18BP1	MIS18 binding protein 1	55320
221	0.0002342	0.00434	403.51	706.67	0.57	uhJtVbu6DuqPAJPzQU	Info	NCCRP1	non-specific cytotoxic cell receptor protein 1 homolog (zebrafish)	342897
222	0.0002353	0.00434	543.99	938.54	0.58	TokgOQqnk4XFKEgf1U	Info	SERPINE1	serpin peptidase inhibitor, clade E (nexin, plasminogen activator inhibitor type 1), member 1	5054	Fibrinolysis Pathway, Platelet Amyloid Precursor Protein Pathway, Complement and coagulation cascades
223	0.00024	0.0044	381.85	466.17	0.82	fOigZNF5VN5NhJRNZc	Info	MIB2	mindbomb homolog 2 (Drosophila)	142678	Perou's- Intrinsic- Breast-Cancer-Genes
224	0.0002458	0.00449	328.45	180.65	1.82	ueSgoaH0qknIoDhInY	Info	KRTCAP3	keratinocyte associated protein 3	200634
225	0.0002515	0.00457	861.3	2757.16	0.31	WF5WS_i_h7fBLJukRI	Info	C15orf52	chromosome 15 open reading frame 52	388115
226	0.0002534	0.00459	422.43	268.32	1.57	xOTYD4nbURJVeHm45U	Info	NA	NA	NA
227	0.0002562	0.00462	371.7	152.31	2.44	BVzqJCp4XuHv83UqUE	Info	NA	NA	NA
228	0.0002601	0.00467	1151.45	798.96	1.44	6tTcTr_2qE.B06K5.I	Info	MKI67IP	MKI67 (FHA domain) interacting nucleolar phosphoprotein	84365
229	0.0002613	0.00467	155.91	233.27	0.67	9UF3V6JQXsALq_PnhI	Info	PLLP	plasmolipin	51090
230	0.0002698	0.0048	418.78	787.62	0.53	BNHPXrzdFBgpyimm0g	Info	NFIB	nuclear factor I/B	4781
231	0.0002779	0.00492	862.42	524.25	1.65	9pVu78ST9StSIr6SEI	Info	EIF2C2	eukaryotic translation initiation factor 2C, 2	27161	Dicer Pathway
232	0.0002835	0.005	199.63	303.39	0.66	NkLsYnuVBSYkXX0rx8	Info	PABPC3	poly(A) binding protein, cytoplasmic 3	5042
233	0.0002849	0.005	351.66	642.73	0.55	0W6nuULuVKju.kCoTc	Info	NA	NA	NA
234	0.0002956	0.00516	105.03	177.26	0.59	BdFXw70XkB0xSIgJXQ	Info	ZNF812	zinc finger protein 812	729648
235	0.0002961	0.00516	224.29	317.33	0.71	c0eXxdXRr77ih4u7oI	Info	TMEM173	transmembrane protein 173	340061
236	0.0003036	0.00525	5240.22	2468.46	2.12	Qej64pW7px97oJLnss	Info	RPL17	ribosomal protein L17	6139	Ribosome
237	0.0003047	0.00525	488.28	1213.55	0.4	Kf_fSnCJ5dnf7VVPKM	Info	SH3KBP1	SH3-domain kinase binding protein 1	30011	CBL mediated ligand-induced downregulation of EGF receptors
238	0.0003062	0.00525	582.95	470.35	1.24	6vq9fQes64Eud_6yug	Info	DUSP12	dual specificity phosphatase 12	11266
239	0.0003065	0.00525	122.3	244.52	0.5	upUk6dF7Vup7v377.0	Info	LFNG	LFNG O-fucosylpeptide 3-beta-N-acetylglucosaminyltransferase	3955	Notch signaling pathway
240	0.0003104	0.00527	143.15	222.86	0.64	EGF176FVG.6ezX81SU	Info	LAYN	layilin	143903
241	0.0003106	0.00527	844.9	1145.61	0.74	oiiiNqS_uCSOejh.oU	Info	UROD	uroporphyrinogen decarboxylase	7389	Hemoglobin\'s Chaperone, Porphyrin and chlorophyll metabolism, immunology
242	0.0003223	0.00545	202.52	421.13	0.48	QNXZL7oT9717UjFP3U	Info	SULF2	sulfatase 2	55959
243	0.0003257	0.00548	474.44	889.9	0.53	cVe.FY7OgMClf9deAA	Info	TIAF1	TGFB1-induced anti-apoptotic factor 1	9220
244	0.0003299	0.00553	112.4	172.67	0.65	rclcoKUolSyU7pS3FM	Info	GSDMD	gasdermin D	79792
245	0.0003368	0.00563	2653.34	1486.9	1.78	EXlCsv9_T.ndT0k7u4	Info	HSPH1	heat shock 105kDa/110kDa protein 1	10808
246	0.0003448	0.00569	1093.94	559.09	1.96	fJJ_3ptB6f0i54VdNE	Info	MED10	mediator complex subunit 10	84246
247	0.0003456	0.00569	275.27	357.37	0.77	WeFGdFdNS1MeM._QoE	Info	FILIP1L	filamin A interacting protein 1-like	11259
248	0.0003462	0.00569	1686.36	2893.08	0.58	rplyA9R_RbKk54xTVA	Info	TGFBR2	transforming growth factor, beta receptor II (70/80kDa)	7048	ALK in cardiac myocytes, CTCF: First Multivalent Nuclear Factor, NFkB activation by Nontypeable Hemophilus influenzae, Role of Tob in T-cell activation, TGF beta signaling pathway, Adherens junction, Colorectal cancer, Cytokine-cytokine receptor interaction, MAPK signaling pathway, TGF-beta signaling pathway, angiogenesis, tsonc
249	0.0003467	0.00569	672.59	375.55	1.79	Be6D8_klCg7tQhE54o	Info	NR2F2	nuclear receptor subfamily 2, group F, member 2	7026
250	0.0003502	0.00569	4993.69	9778.86	0.51	TeAETtUh5Meq204rt0	Info	KLK7	kallikrein-related peptidase 7	5650
251	0.000351	0.00569	654.34	315.18	2.08	lpflJe7n7qBF_xeJ8Q	Info	CSRNP1	cysteine-serine-rich nuclear protein 1	64651
252	0.0003519	0.00569	361.33	466.24	0.77	Kmjno6l5IBBHRRER9c	Info	ARFGAP3	ADP-ribosylation factor GTPase activating protein 3	26286	ADP-Ribosylation Factor
253	0.0003527	0.00569	504.37	274.22	1.84	o9cnRMlQCrmKiK6PFI	Info	FERMT2	fermitin family member 2	10979
254	0.0003533	0.00569	342.91	206.1	1.66	fV_BS7XIUjj.5U7s1U	Info	MARS2	methionyl-tRNA synthetase 2, mitochondrial	92935	Aminoacyl-tRNA biosynthesis, Methionine metabolism, Selenoamino acid metabolism
255	0.0003673	0.00589	144.78	342.54	0.42	on_s959RO5S_Xo_olM	Info	GLDC	glycine dehydrogenase (decarboxylating)	2731	Perou's- Intrinsic- Breast-Cancer-Genes, Glycine, serine and threonine metabolism
256	0.00037	0.0059	403.88	311.22	1.3	06CvPSuaE8UG7kqObU	Info	KATNA1	katanin p60 (ATPase containing) subunit A 1	11104
257	0.0003722	0.0059	301.93	456.97	0.66	NUlfA1VJ9QH4pUU3UU	Info	TYK2	tyrosine kinase 2	7297	IFN alpha signaling pathway, IL12 and Stat4 Dependent Signaling Pathway in Th1 Development, IL22 Soluble Receptor Signaling Pathway , NO2-dependent IL 12 Pathway in NK cells, Stat3 Signaling Pathway, Adipocytokine signaling pathway, Jak-STAT signaling pathway, cell_cycle, cell_signaling, signal_transduction
258	0.0003726	0.0059	193.69	151.56	1.28	xsHVVKxjKh4M6FeeAk	Info	IRS2	insulin receptor substrate 2	8660	Adipocytokine signaling pathway, Insulin signaling pathway, Type II diabetes mellitus
259	0.0003734	0.0059	5090.19	6730.57	0.76	BX6CER6SAaKZn_iVJ4	Info	KRT19	keratin 19	3880	Cell Communication
260	0.000376	0.00592	200.73	282.38	0.71	cXFjQji9JyC0xRXSg0	Info	ENOSF1	enolase superfamily member 1	55556
261	0.0003793	0.00595	2007.5	1417.27	1.42	KnEn78Gku09V.kew4o	Info	EFNB2	ephrin-B2	1948	Perou's- Intrinsic- Breast-Cancer-Genes, Axon guidance, cell_cycle, cell_signaling, signal_transduction
262	0.0003837	0.00599	1951	540.9	3.61	uloEAOK7sgSrVEr_qE	Info	ADAMTS1	ADAM metallopeptidase with thrombospondin type 1 motif, 1	9510
263	0.0003931	0.00605	281.32	946.73	0.3	luuU1UqpOFI5tUI748	Info	NOTCH1	notch 1	4851	Presenilin action in Notch and Wnt signaling, Proteolysis and Signaling Pathway of Notch , Segmentation Clock, Dorso-ventral axis formation, Notch signaling pathway, immunology
264	0.0003932	0.00605	289.7	152.57	1.9	ETR9SdK_gUw6HXXMuU	Info	BMP2K	BMP2 inducible kinase	55589
265	0.000394	0.00605	838.61	379.83	2.21	fX9eh..pR5XocuAg6E	Info	PKP2	plakophilin 2	5318
266	0.0003946	0.00605	358.93	497.24	0.72	Qpc2sX7gp.W5E2rRS4	Info	C7orf55	chromosome 7 open reading frame 55	154791
267	0.0003946	0.00605	1251.08	545.27	2.29	fs05Kte43JSiSU8Fy4	Info	NA	NA	NA
268	0.0003983	0.00608	864.52	2114.11	0.41	orojh4FCCMN1ArUY6k	Info	ANXA3	annexin A3	306
269	0.0004048	0.00616	187.61	303.97	0.62	HIIV4VHir__4g_eCUY	Info	ACAD11	acyl-CoA dehydrogenase family, member 11	84129	beta-Alanine metabolism, Fatty acid metabolism, Propanoate metabolism, Valine, leucine and isoleucine degradation
270	0.0004185	0.00634	244.63	347.23	0.7	Wcqct9XxdAp3RxboUU	Info	HSPA5	heat shock 70kDa protein 5 (glucose-regulated protein, 78kDa)	3309	Prion Pathway, Stathmin and breast cancer resistance to antimicrotubule agents, Antigen processing and presentation, MAPK signaling pathway, Neurodegenerative Disorders, Prion disease
271	0.0004314	0.00651	154.08	103.99	1.48	ukoevq3qjc6TUIS4R0	Info	OASL	2'-5'-oligoadenylate synthetase-like	8638
272	0.0004339	0.00653	888.06	1225.51	0.72	xmCeoSv3n0EUIgFh5o	Info	MRPL33	mitochondrial ribosomal protein L33	9553
273	0.0004402	0.0066	289.11	431.33	0.67	6pS72m_dqPQjFFL0ic	Info	ATG7	ATG7 autophagy related 7 homolog (S. cerevisiae)	10533	Regulation of autophagy
274	0.0004443	0.00664	1083.33	1521.98	0.71	3WVCS7lckigDkE3ZCY	Info	DERA	deoxyribose-phosphate aldolase (putative)	51071	Pentose phosphate pathway
275	0.0004492	0.00668	162.55	210.52	0.77	csqv1J9VKdaX7S3f5M	Info	MLLT6	myeloid/lymphoid or mixed-lineage leukemia (trithorax homolog, Drosophila); translocated to, 6	4302	misc
276	0.0004514	0.00669	5113.41	2254.95	2.27	9zfU9dleVUilKJ3lfg	Info	IFITM2	interferon induced transmembrane protein 2 (1-8D)	10581
277	0.0004612	0.00681	1131.87	781.14	1.45	Qk3tfSrnaEg98USQKQ	Info	KDELR2	KDEL (Lys-Asp-Glu-Leu) endoplasmic reticulum protein retention receptor 2	11014	Perou's- Intrinsic- Breast-Cancer-Genes
278	0.0004699	0.00692	95.29	163.84	0.58	WUqKupd_vUp34DLkl8	Info	INPP5D	inositol polyphosphate-5-phosphatase, 145kDa	3635	B cell receptor signaling pathway, Fc epsilon RI signaling pathway, Insulin signaling pathway, Phosphatidylinositol signaling system, cell_cycle, cell_signaling, immunology
279	0.0004786	0.00702	301.19	442.19	0.68	NpCU.EgFR2kVS3BFEE	Info	DUOX1	dual oxidase 1	53905
280	0.0004809	0.00703	134.68	183.15	0.74	onOCeoe5eIKA33lDuo	Info	SETDB2	SET domain, bifurcated 2	83852
281	0.0004945	0.0072	170.59	274.44	0.62	rHCVF1XndfVJPiV_vk	Info	PHLDB1	pleckstrin homology-like domain, family B, member 1	23187
282	0.000499	0.00724	830.24	474.08	1.75	0V6CMrJByHtv.romvQ	Info	TFB2M	transcription factor B2, mitochondrial	64216
283	0.0005271	0.00762	293.43	1039.53	0.28	3D_lmvdnftm3nQFJGs	Info	NA	NA	NA
284	0.0005311	0.00764	176.63	314.14	0.56	lKF_Xd6De0FS.6nUro	Info	ACOT11	acyl-CoA thioesterase 11	26027	Benzoate degradation via CoA ligation, Limonene and pinene degradation
285	0.0005342	0.00764	210.28	357.45	0.59	0Fcd9pVlJ3U3RH8Il0	Info	TFB1M	transcription factor B1, mitochondrial	51106
286	0.0005356	0.00764	1072.4	385.61	2.78	KSe4E6HfVUdd8.nRGo	Info	ADRB2	adrenergic, beta-2-, receptor, surface	154	Corticosteroids and cardioprotection, Cystic fibrosis transmembrane conductance regulator (CFTR) and beta 2 adrenergic receptor (b2AR) pathway, Phospholipase C-epsilon pathway, Calcium signaling pathway, Neuroactive ligand-receptor interaction, behavior, immunology
287	0.000537	0.00764	142.42	207.33	0.69	QH16i4VJvPXl10dc90	Info	FAM113B	family with sequence similarity 113, member B	91523
288	0.0005407	0.00764	148.24	209.51	0.71	f5ETr9Qq311wP1KpdU	Info	GAD1	glutamate decarboxylase 1 (brain, 67kDa)	2571	Alanine and aspartate metabolism, beta-Alanine metabolism, Butanoate metabolism, Glutamate metabolism, Taurine and hypotaurine metabolism, Type I diabetes mellitus
289	0.0005414	0.00764	922.28	532.23	1.73	Q1mTUfvktQtdy5BlMk	Info	TOR1AIP1	torsin A interacting protein 1	26092
290	0.0005415	0.00764	329.76	158.24	2.08	lnB1Y3sFVBc1lkV43I	Info	WWP2	WW domain containing E3 ubiquitin protein ligase 2	11060	Dentatorubropallidoluysian atrophy (DRPLA), Ubiquitin mediated proteolysis
291	0.0005498	0.00773	81.21	150.49	0.54	06np9S.zv1QOuPSe9Q	Info	C20orf197	chromosome 20 open reading frame 197	284756
292	0.0005534	0.00775	301.45	185.87	1.62	ZeQeW0lPjjb33dbPqg	Info	SNORD3A	small nucleolar RNA, C/D box 3A	780851
293	0.0005548	0.00775	870.18	1138.85	0.76	9rBSV5GFXg3niKRS1I	Info	HYAL1	hyaluronoglucosaminidase 1	3373	Glycan structures - degradation, Glycosaminoglycan degradation
294	0.0005613	0.00781	325.31	483.75	0.67	E0iXuPHULSKSSCULn4	Info	NSMCE4A	non-SMC element 4 homolog A (S. cerevisiae)	54780
295	0.0005763	0.00799	785.78	552.54	1.42	BX_f27hRO.3sUtHqgI	Info	UBP1	upstream binding protein 1 (LBP-1a)	7342
296	0.0005794	0.00801	235.13	158.15	1.49	3XrQuenee1_X1P1XeQ	Info	ANG	angiogenin, ribonuclease, RNase A family, 5	283	Perou's- Intrinsic- Breast-Cancer-Genes, angiogenesis
297	0.0005931	0.00817	2916.17	2095.49	1.39	0Ju3s.O7iieen5Lmbk	Info	BCL2L1	BCL2-like 1	598	Amyotrophic lateral sclerosis (ALS), Apoptosis, Jak-STAT signaling pathway, Neurodegenerative Disorders, apoptosis, immunology
298	0.0005975	0.00819	453.33	323.27	1.4	0ierrMKe13QnrnuylE	Info	IL1F9	interleukin 1 family, member 9	56300
299	0.0005988	0.00819	864.98	1210.21	0.71	itu9q.9d7h6lt_u3bo	Info	WDR18	WD repeat domain 18	57418
300	0.0006097	0.00832	133	189.94	0.7	93SJddpUfh8vfqehec	Info	MST1R	macrophage stimulating 1 receptor (c-met-related tyrosine kinase)	4486	Msp/Ron Receptor Signaling Pathway, cell_cycle, cell_signaling, immunology, signal_transduction
301	0.0006139	0.00833	243.05	138.4	1.76	lpeo0F6ntREgBABUFA	Info	DUSP10	dual specificity phosphatase 10	11221	MAPK signaling pathway
302	0.0006151	0.00833	222.38	507.02	0.44	HUruR6C4rROJJuoIIc	Info	XYLT2	xylosyltransferase II	64132	Chondroitin sulfate biosynthesis, Glycan structures - biosynthesis 1
303	0.000634	0.00856	451.9	921.75	0.49	fqLqHibWSK4WAJbOOM	Info	TCF25	transcription factor 25 (basic helix-loop-helix)	22980
304	0.0006411	0.00863	1043.41	1856.49	0.56	6SoXiLCROEm3n5vu3s	Info	ZDHHC8	zinc finger, DHHC-type containing 8	29801
305	0.0006524	0.00875	435.94	266.19	1.64	r6FMqjf6Cnuq35318k	Info	METTL1	methyltransferase like 1	4234
306	0.0006541	0.00875	683.12	539.95	1.27	ZrJe5N64u7Rif7x5QE	Info	ANXA11	annexin A11	311
307	0.0006583	0.00877	765.25	537.84	1.42	r5OgFNEn5e6oUdJe6s	Info	EBP	emopamil binding protein (sterol isomerase)	10682	Biosynthesis of steroids
308	0.0006613	0.00879	591.36	1055.95	0.56	cNV8JUhN76heFVrT68	Info	TRMT5	TRM5 tRNA methyltransferase 5 homolog (S. cerevisiae)	57570
309	0.0006654	0.00881	181.31	152.25	1.19	onk6SOXK6AyQAQpUp4	Info	CA12	carbonic anhydrase XII	771	Nitrogen metabolism
310	0.000669	0.00883	977.39	622.87	1.57	3i9eD.gSjxeiXolH8I	Info	ABCE1	ATP-binding cassette, sub-family E (OABP), member 1	6059
311	0.0006708	0.00883	3613.55	919.3	3.93	EkgiAodLu41r9._dlU	Info	DUSP1	dual specificity phosphatase 1	1843	CD40L Signaling Pathway, Mechanism of Gene Regulation by Peroxisome Proliferators via PPARa(alpha), NFkB activation by Nontypeable Hemophilus influenzae, Regulation of MAP Kinase Pathways Through Dual Specificity Phosphatases, TNFR2 Signaling Pathway, MAPK signaling pathway
312	0.0006902	0.00905	117.56	244.4	0.48	6onUL7fofcRRHSH3oA	Info	SLC16A9	solute carrier family 16, member 9 (monocarboxylic acid transporter 9)	220963
313	0.0007061	0.00923	495.75	319.54	1.55	fJUdX0IAn_P9VLTgJU	Info	PDE12	phosphodiesterase 12	201626
314	0.0007233	0.00943	295.84	512.32	0.58	EnaHWrdXKM5VLJP57s	Info	KLC1	kinesin light chain 1	3831
315	0.0007393	0.0096	897.83	1092.22	0.82	TXTKh.l14SS.OrvT7o	Info	CD59	CD59 molecule, complement regulatory protein	966	Perou's- Intrinsic- Breast-Cancer-Genes, Complement and coagulation cascades, Hematopoietic cell lineage, angiogenesis, immunology, metastasis
316	0.0007521	0.00974	137.44	216.59	0.63	f0gC47oTKKQ7uIfqr0	Info	ANLN	anillin, actin binding protein	54443
317	0.0007665	0.00989	1379.92	761.13	1.81	6qPyUIkSH6PX3tXVRc	Info	IER5	immediate early response 5	51278
318	0.0007715	0.00993	1230.58	752.43	1.64	EES4SOJNEjWCKB1600	Info	LYAR	Ly1 antibody reactive homolog (mouse)	55646
319	0.000787	0.0101	559.47	401.6	1.39	upa05UE630_is0HsII	Info	UGT1A6	UDP glucuronosyltransferase 1 family, polypeptide A6	54578
320	0.0007931	0.0101	3296	2577.91	1.28	fmpZa4DFHHeNv.0eFY	Info	RN28S1	RNA, 28S ribosomal 1	100008589
321	0.0007948	0.0101	384.73	481.68	0.8	ulIdet.UvyAKd7lCio	Info	SYVN1	synovial apoptosis inhibitor 1, synoviolin	84447
322	0.0008012	0.0102	129.5	201.47	0.64	6VSPfSfjXorf9y3ifc	Info	HMMR	hyaluronan-mediated motility receptor (RHAMM)	3161	ECM-receptor interaction, cell_signaling, metastasis
323	0.0008107	0.0103	277.72	547.46	0.51	rRCgOh5d34kfV6JxRs	Info	ADORA2B	adenosine A2b receptor	136	Calcium signaling pathway, Neuroactive ligand-receptor interaction
324	0.0008128	0.0103	194.86	296.76	0.66	l9NFipeiuR9ugRxaiM	Info	LONP1	lon peptidase 1, mitochondrial	9361
325	0.0008169	0.0103	121.4	101.39	1.2	cEBhLk9JJUuW4leEjk	Info	ALDH1A2	aldehyde dehydrogenase 1 family, member A2	8854	Retinol metabolism
326	0.0008202	0.0103	684.44	524.43	1.31	WS_7k3f1L.k1Lht5_k	Info	RPL34	ribosomal protein L34	6164	Ribosome
327	0.0008248	0.0103	491.54	594.98	0.83	lUaXiuv3fiHbx6k0sg	Info	C3orf14	chromosome 3 open reading frame 14	57415
328	0.0008343	0.0104	548.78	391.57	1.4	lefnKdDxR97_f7o16g	Info	METTL1	methyltransferase like 1	4234
329	0.0008432	0.0105	596.81	1726.4	0.35	QUcilHt9An3dFclArU	Info	SH3KBP1	SH3-domain kinase binding protein 1	30011	CBL mediated ligand-induced downregulation of EGF receptors
330	0.0008591	0.0106	183.79	240.88	0.76	NlJfXQg5SEuhIgk5CE	Info	UBE2T	ubiquitin-conjugating enzyme E2T (putative)	29089
331	0.00086	0.0106	496.52	314.79	1.58	BSSIpe4Tqlexx5evUQ	Info	ADAMTSL4	ADAMTS-like 4	54507
332	0.0008606	0.0106	1245.89	953.01	1.31	iZauVnkv36hMomQIJw	Info	CEBPD	CCAAT/enhancer binding protein (C/EBP), delta	1052	gene_regulation, transcription
333	0.0008683	0.0107	91.99	110.27	0.83	TRPIdFYoP8ASXM5UqU	Info	DEPDC1	DEP domain containing 1	55635
334	0.0008782	0.0108	332.46	414.62	0.8	if7UTqW_F8i8Ka_f.4	Info	ZNF365	zinc finger protein 365	22891
335	0.0008874	0.0108	99.48	163.72	0.61	o_ouHUiXXkI574957Q	Info	PRB1	proline-rich protein BstNI subfamily 1	5542	immunology
336	0.000933	0.0114	1682.33	1248.73	1.35	QGSUg18Le7v3u3Qh6k	Info	TUFT1	tuftelin 1	7286
337	0.0009403	0.0114	246.76	433.31	0.57	rr5FXRA6SBLOwJ6wRc	Info	SLC39A8	solute carrier family 39 (zinc transporter), member 8	64116
338	0.0009549	0.0116	948.2	1383.46	0.69	fgq.Uoebt514ne.ws4	Info	NA	NA	NA
339	0.0009624	0.0116	3737.39	1869.78	2	ZqbssL7IKdiqG6Hz_U	Info	NET1	neuroepithelial cell transforming 1	10276
340	0.0009644	0.0116	199.41	365.77	0.55	uo5XRPrn910105Vf5Q	Info	NLRX1	NLR family member X1	79671
341	0.0009784	0.0117	933.95	397.33	2.35	iyq_JRTeFkJ5tu2Wvc	Info	SLC3A2	solute carrier family 3 (activators of dibasic and neutral amino acid transport), member 2	6520	Perou's- Intrinsic- Breast-Cancer-Genes
342	0.0009806	0.0117	205.96	312.85	0.66	iPw2sV51102XU_6SfU	Info	CMTM7	CKLF-like MARVEL transmembrane domain containing 7	112616
343	0.000993	0.0118	212.51	359.65	0.59	ceSnuwk78Xvp_f7u3s	Info	DPYSL2	dihydropyrimidinase-like 2	1808	Axon guidance
344	0.0009971	0.0119	301.17	196.92	1.53	iqACHVcdaAT1A50lVQ	Info	PLOD2	procollagen-lysine, 2-oxoglutarate 5-dioxygenase 2	5352	Perou's- Intrinsic- Breast-Cancer-Genes, Lysine degradation

## Sheet: HPV49
	Parametric p-value	FDR	Geom mean of intensities in class 1	Geom mean of intensities in class 2	Fold-change	UniqueID	Anno- tations	Symbol	Name	EntrezID	DefinedGenelist
1	< 1e-07	< 1e-07	502.22	101.39	4.95	cEBhLk9JJUuW4leEjk	Info	ALDH1A2	aldehyde dehydrogenase 1 family, member A2	8854	Retinol metabolism
2	< 1e-07	< 1e-07	391.41	193.87	2.02	BngJ4o2iQv3oZHz9XU	Info	CDC45	cell division cycle 45 homolog (S. cerevisiae)	8318	Cell cycle
3	1e-07	9.09e-05	490.48	2344.19	0.21	BJLtL1SJ.oIKFJJ3tU	Info	SPRR2E	small proline-rich protein 2E	6704
4	1e-07	9.09e-05	171.35	94.6	1.81	0uQSkffLhFJBUkzIgg	Info	SPESP1	sperm equatorial segment protein 1	246777
5	2e-07	9.09e-05	1532.93	590.34	2.6	lekrQ59WhGjR.7ePUk	Info	MCM7	minichromosome maintenance complex component 7	4176	CDK Regulation of DNA Replication, Cell cycle
6	2e-07	9.09e-05	1243.86	472.29	2.63	Tp9JH1.ru.XtUuC_gU	Info	MCM6	minichromosome maintenance complex component 6	4175	CDK Regulation of DNA Replication, Cell cycle
7	2e-07	9.09e-05	4165.94	11833.54	0.35	l9To5EqJ9.dfBe6Xl4	Info	SPRR2D	small proline-rich protein 2D	6703
8	2e-07	9.09e-05	496.02	230.54	2.15	BAZH7.TkomqQsK_JeE	Info	RFC5	replication factor C (activator 1) 5, 36.5kDa	5985	DNA polymerase, Purine metabolism, Pyrimidine metabolism
9	2e-07	9.09e-05	868.29	1954.71	0.44	9tYNLK4VZV6PeghdFM	Info	KLK8	kallikrein-related peptidase 8	11202
10	3e-07	0.000102	417.65	1397.55	0.3	QQ4tXoGUjm4DoIgf5Y	Info	VIM	vimentin	7431	Cell Communication, cell_signaling, metastasis
11	3e-07	0.000102	667.94	2261.89	0.3	lnUX033TQJcU6MRKic	Info	SPRR2A	small proline-rich protein 2A	6700
12	4e-07	0.000102	284.61	585.03	0.49	69LhcKElIkcJ56gVN4	Info	HES2	hairy and enhancer of split 2 (Drosophila)	54626
13	4e-07	0.000102	203.41	414.62	0.49	if7UTqW_F8i8Ka_f.4	Info	ZNF365	zinc finger protein 365	22891
14	4e-07	0.000102	344.39	152.67	2.26	lLkJVIh77K_f.fXXqQ	Info	CKAP2L	cytoskeleton associated protein 2-like	150468
15	4e-07	0.000102	1108.64	2396.87	0.46	xTX0kniA4EYNTVBYjk	Info	ANXA8L2	annexin A8-like 2	244
16	4e-07	0.000102	214.45	97.85	2.19	TkcLT_R6_i_6IaX4t0	Info	H19	H19, imprinted maternally expressed transcript (non-protein coding)	283120	Perou's- Intrinsic- Breast-Cancer-Genes
17	5e-07	0.00012	319.25	162.82	1.96	NLdHHg5Rffj0UrcB5I	Info	DLGAP5	discs, large (Drosophila) homolog-associated protein 5	9787
18	8e-07	0.000164	292.98	114.24	2.56	BiXUgqHpd5URfh9LP0	Info	CDT1	chromatin licensing and DNA replication factor 1	81620	CDK Regulation of DNA Replication
19	8e-07	0.000164	184.21	341.13	0.54	luvVEoEq_3.iVUu3r8	Info	ASAP3	ArfGAP with SH3 domain, ankyrin repeat and PH domain 3	55616
20	8e-07	0.000164	815.97	380.72	2.14	iTtHHqiu9edyfUY4pk	Info	PRC1	protein regulator of cytokinesis 1	9055
21	9e-07	0.000167	232.62	150.67	1.54	Zn56RLL8V7ze79MOqk	Info	KIF14	kinesin family member 14	9928
22	9e-07	0.000167	615.78	267.68	2.3	rSTjV0ngdAJbQIX5dU	Info	CCNB2	cyclin B2	9133	Estrogen-responsive protein Efp controls cell cycle and breast tumors growth, Cell cycle
23	1.1e-06	0.000173	303.68	150.56	2.02	xp.pD390lxFdH77o04	Info	ATAD2	ATPase family, AAA domain containing 2	29028
24	1.1e-06	0.000173	316.71	135.81	2.33	NRBiFzZZNtCuhcC9Vk	Info	AURKB	aurora kinase B	9212
25	1.1e-06	0.000173	263.76	151.13	1.75	3nq_5PCpS.H7eXf4UU	Info	ADAP2	ArfGAP with dual PH domains 2	55803
26	1.1e-06	0.000173	674.65	1279.86	0.53	izF53O6ueTnKAsqeqk	Info	C1orf74	chromosome 1 open reading frame 74	148304
27	1.2e-06	0.000182	1396.08	716.34	1.95	Z3eg_6C6_giwWUKUU0	Info	RPA3	replication protein A3, 14kDa	6119	DNA_replication
28	1.3e-06	0.00019	108.63	243.57	0.45	64EhCQvefe179deEnU	Info	KRT77	keratin 77	374454	Cell Communication
29	1.4e-06	0.000198	182.82	110.45	1.66	EC1yOkA26V0ecK5In4	Info	PSMC3IP	PSMC3 interacting protein	29893
30	1.5e-06	0.000205	377.37	198.88	1.9	ccp.nyzTtTv19F0uic	Info	NUSAP1	nucleolar and spindle associated protein 1	51203
31	1.6e-06	0.000205	1161.41	537.84	2.16	r5OgFNEn5e6oUdJe6s	Info	EBP	emopamil binding protein (sterol isomerase)	10682	Biosynthesis of steroids
32	1.7e-06	0.000205	194.07	98.53	1.97	0nunX1weqf34Tsr5_s	Info	NA	NA	NA
33	1.7e-06	0.000205	176.29	705.32	0.25	3Y1gxHpApBH_foV91U	Info	C7orf10	chromosome 7 open reading frame 10	79783
34	1.8e-06	0.000205	766.38	1671.06	0.46	QDxzvalteTded2uVlo	Info	CYBA	cytochrome b-245, alpha polypeptide	1535	Leukocyte transendothelial migration, immunology
35	1.9e-06	0.000205	235.93	898.94	0.26	WUB.11eBeKgHDej0dU	Info	VIM	vimentin	7431	Cell Communication, cell_signaling, metastasis
36	1.9e-06	0.000205	274	142.02	1.93	lV.9_MUdNRu9ePtRP0	Info	RAD51AP1	RAD51 associated protein 1	10635
37	2e-06	0.000205	219.61	114.72	1.91	WSemIeyVXVHVEdHfkg	Info	CENPM	centromere protein M	79019
38	2e-06	0.000205	146.84	323.27	0.45	0ierrMKe13QnrnuylE	Info	IL1F9	interleukin 1 family, member 9	56300
39	2e-06	0.000205	459.22	214.37	2.14	0nu9VB3veZGASze.ik	Info	CEP55	centrosomal protein 55kDa	55165
40	2e-06	0.000205	135.67	374.16	0.36	rS6NNEv4v4VQ5SjrhE	Info	MMP10	matrix metallopeptidase 10 (stromelysin 2)	4319	angiogenesis, misc
41	2.1e-06	0.00021	611.89	1092.22	0.56	TXTKh.l14SS.OrvT7o	Info	CD59	CD59 molecule, complement regulatory protein	966	Perou's- Intrinsic- Breast-Cancer-Genes, Complement and coagulation cascades, Hematopoietic cell lineage, angiogenesis, immunology, metastasis
42	2.3e-06	0.000224	372.06	683.89	0.54	ifiI4kUvEQoffzWJno	Info	INPP4B	inositol polyphosphate-4-phosphatase, type II, 105kDa	8821	Perou's- Intrinsic- Breast-Cancer-Genes, Inositol phosphate metabolism, Phosphatidylinositol signaling system
43	2.6e-06	0.000236	292.58	171.88	1.7	ZiEgj4Jf5SU9.V._fU	Info	DLEU1	deleted in lymphocytic leukemia 1 (non-protein coding)	10301
44	2.6e-06	0.000236	483.48	286.49	1.69	3qn9u1V7mtLv9LFF3c	Info	PDXP	pyridoxal (pyridoxine, vitamin B6) phosphatase	57026
45	2.6e-06	0.000236	996.12	542.77	1.84	Kfd6E5m.iroqtewrn0	Info	CLCC1	chloride channel CLIC-like 1	23155
46	2.8e-06	0.000244	175.69	104.63	1.68	H5KWLx3fVAo7kHpWig	Info	CENPA	centromere protein A	1058
47	2.8e-06	0.000244	109.9	243.57	0.45	cWJ11KAlEKFFUEIKQQ	Info	PRB2	proline-rich protein BstNI subfamily 2	653247	immunology
48	3e-06	0.000249	435.47	1099.26	0.4	uqSQSTccfWIRkTTQpk	Info	CST6	cystatin E/M	1474
49	3e-06	0.000249	429.65	208.25	2.06	QI4q05JB0nbQ0HU47o	Info	RFC4	replication factor C (activator 1) 4, 37kDa	5984	DNA_adducts, DNA_damage
50	3.1e-06	0.000249	697.04	233.21	2.99	TnRCUz6Vjy6x7eHRu4	Info	TMEM97	transmembrane protein 97	27346
51	3.1e-06	0.000249	331.12	176.02	1.88	K63vX_n936K6tkkUjo	Info	TIMELESS	timeless homolog (Drosophila)	8914
52	3.4e-06	0.000268	148.51	254.53	0.58	NKTB_o1ansH53.v1RU	Info	SYTL4	synaptotagmin-like 4	94121
53	3.5e-06	0.00027	606.25	240.08	2.53	04FXhdyO9APWfQl3tI	Info	RFC4	replication factor C (activator 1) 4, 37kDa	5984	DNA_adducts, DNA_damage
54	3.6e-06	0.000273	113.67	199.4	0.57	NeI0lTt3rZ3fl7o17c	Info	C2orf55	chromosome 2 open reading frame 55	343990
55	3.8e-06	0.000283	652.63	374.42	1.74	okQ7jiT1UUTT7QvVEo	Info	MTERFD1	MTERF domain containing 1	51001
56	4e-06	0.000287	248.12	146.54	1.69	ukAuCSgIKlekpQSnQI	Info	HMGB2	high-mobility group box 2	3148	Apoptotic DNA fragmentation and tissue homeostasis, Granzyme A mediated Apoptosis Pathway
57	4e-06	0.000287	219.07	454.55	0.48	idTxyHuJ1einoXq.pE	Info	LOC100216001	hypothetical LOC100216001	100216001
58	4.2e-06	0.000288	185.2	401.6	0.46	upa05UE630_is0HsII	Info	UGT1A6	UDP glucuronosyltransferase 1 family, polypeptide A6	54578
59	4.3e-06	0.000288	1682.12	2841.14	0.59	ZhXwAhHt0Huu8kUlJ0	Info	BTG1	B-cell translocation gene 1, anti-proliferative	694	BTG family proteins and cell cycle regulation, misc
60	4.3e-06	0.000288	438.67	173.23	2.53	uJK3xYg9J5QBXXeLvU	Info	NA	NA	NA
61	4.3e-06	0.000288	185.44	109.52	1.69	0d83FzheYnlRRVS__Y	Info	GTSE1	G-2 and S-phase expressed 1	51512
62	4.6e-06	0.000304	482.19	106.22	4.54	Q9dfcQnB1eTepNKHnU	Info	TMPRSS11D	transmembrane protease, serine 11D	9407
63	4.8e-06	0.000312	286.53	157.32	1.82	Th3rxI_343fo3XSN.o	Info	PBK	PDZ binding kinase	55872
64	5.1e-06	0.000326	734.37	470.35	1.56	6vq9fQes64Eud_6yug	Info	DUSP12	dual specificity phosphatase 12	11266
65	5.2e-06	0.000327	169.31	109.57	1.55	HT.qvIXqFGnox3ins4	Info	ARG2	arginase, type II	384	Arginine and proline metabolism, Urea cycle and metabolism of amino groups
66	5.4e-06	0.000335	343.55	720.7	0.48	rFUtHKOSOhRH_IBFFQ	Info	ITGA2	integrin, alpha 2 (CD49B, alpha 2 subunit of VLA-2 receptor)	3673	Perou's- Intrinsic- Breast-Cancer-Genes, ECM-receptor interaction, Focal adhesion, Hematopoietic cell lineage, Regulation of actin cytoskeleton, cell_signaling, immunology, metastasis
67	5.8e-06	0.000354	283.34	466.24	0.61	Kmjno6l5IBBHRRER9c	Info	ARFGAP3	ADP-ribosylation factor GTPase activating protein 3	26286	ADP-Ribosylation Factor
68	6.2e-06	0.000368	108.07	211.98	0.51	9K1VF1KAlEKFFVEKIQ	Info	PRB2	proline-rich protein BstNI subfamily 2	653247	immunology
69	6.2e-06	0.000368	965.13	1718.66	0.56	Zsj56XvsrrKhEjhYXo	Info	GPR56	G protein-coupled receptor 56	9289
70	6.7e-06	0.000386	639.53	410.92	1.56	cJ79Kl75Sc5f4gXajU	Info	MTAP	methylthioadenosine phosphorylase	4507
71	6.7e-06	0.000386	832	1887.16	0.44	Et3o4OFKKc9CN3pLoo	Info	NA	NA	NA
72	6.8e-06	0.000386	151.31	235.57	0.64	rUXTKHS9X3gR2qhOpc	Info	RHOV	ras homolog gene family, member V	171177
73	7e-06	0.000392	431.48	223.56	1.93	Z.1lZlUpX5I2I.m1yI	Info	RPL39L	ribosomal protein L39-like	116832
74	7.2e-06	0.000393	7321.02	17661.16	0.41	lH3Ll3vFFF3Dl3rZZE	Info	KRT13	keratin 13	3860	Perou's- Intrinsic- Breast-Cancer-Genes, Cell Communication
75	7.2e-06	0.000393	495.28	903.32	0.55	KV1TlvUddXl3iWBOMM	Info	CTXN1	cortexin 1	404217
76	7.4e-06	0.000398	151.07	274.01	0.55	ovoOovpqS4GLuqCj64	Info	NDRG2	NDRG family member 2	57447
77	7.9e-06	0.00042	3902.42	12811.66	0.3	NeHlSg0ILnuCnfmo6U	Info	PI3	peptidase inhibitor 3, skin-derived	5266	immunology
78	8.1e-06	0.000424	327.39	167.32	1.96	ujaFNp3qg164My55zs	Info	CHEK1	CHK1 checkpoint homolog (S. pombe)	1111	ATM Signaling Pathway, cdc25 and chk1 Regulatory Pathway in response to DNA damage, Cell Cycle: G2/M Checkpoint, RB Tumor Suppressor/Checkpoint Signaling in response to DNA damage, Regulation of cell cycle progression by Plk3, Role of BRCA1, BRCA2 and ATR in Cancer Susceptibility, Cell cycle, cell_cycle, cell_signaling, signal_transduction
79	8.3e-06	0.000424	282.54	548.44	0.52	33obrCQopAnZlAmA1Y	Info	HIST1H2AC	histone cluster 1, H2ac	8334
80	8.3e-06	0.000424	230.49	357.37	0.64	WeFGdFdNS1MeM._QoE	Info	FILIP1L	filamin A interacting protein 1-like	11259
81	8.4e-06	0.000424	1100.28	689.19	1.6	uFAn28g7eXx6.VSoKA	Info	PARP1	poly (ADP-ribose) polymerase 1	142	Apoptotic Signaling in Response to DNA Damage, Caspase Cascade in Apoptosis, D4-GDI Signaling Pathway, FAS signaling pathway ( CD95 ), HIV-I Nef: negative effector of Fas and TNF, Opposing roles of AIF in Apoptosis and Cell Survival, TNFR1 Signaling Pathway
82	8.7e-06	0.000434	92.68	264.33	0.35	lcqie_JfS7eTuoLqdc	Info	MEG3	maternally expressed 3 (non-protein coding)	55384
83	9e-06	0.000444	315.51	536.6	0.59	QEZVcR5WUU.5EeXvRM	Info	EVI5L	ecotropic viral integration site 5-like	115704
84	9.6e-06	0.000455	210.49	146.92	1.43	Z16HriPrrKXuA.lcvE	Info	FANCG	Fanconi anemia, complementation group G	2189	BRCA1-dependent Ub-ligase activity, Role of BRCA1, BRCA2 and ATR in Cancer Susceptibility, DNA_damage, immunology
85	9.7e-06	0.000455	351.13	134.78	2.61	orlJdfFNGn0eK7K6v8	Info	CDC25A	cell division cycle 25 homolog A (S. pombe)	993	Activation of Src by Protein-tyrosine phosphatase alpha, cdc25 and chk1 Regulatory Pathway in response to DNA damage, Cell Cycle: G1/S Check Point , Cell Cycle: G2/M Checkpoint, Cyclins and Cell Cycle Regulation, RB Tumor Suppressor/Checkpoint Signaling in response to DNA damage, Sonic Hedgehog (SHH) Receptor Ptc1 Regulates cell cycle, Cell cycle, cell_cycle, cell_signaling
86	9.7e-06	0.000455	378.52	906.74	0.42	oSSiCeZ7h.itfuvV6Q	Info	NA	NA	NA
87	9.7e-06	0.000455	176.23	111.32	1.58	xpffS9ybQVrncbfRZ4	Info	LTB4R2	leukotriene B4 receptor 2	56413	Calcium signaling pathway, Neuroactive ligand-receptor interaction
88	9.8e-06	0.000455	459.57	172.86	2.66	3ZI6Kh14TJSee4DDoI	Info	CDKN3	cyclin-dependent kinase inhibitor 3	1033
89	9.9e-06	0.000455	1062.11	1894.41	0.56	xlBPS3rO4pubgkIHXo	Info	GPR56	G protein-coupled receptor 56	9289
90	1.02e-05	0.000458	640.75	423.84	1.51	x_JRky7RkXuNUnHyis	Info	CCNB1IP1	cyclin B1 interacting protein 1, E3 ubiquitin protein ligase	57820	Tryptophan metabolism
91	1.02e-05	0.000458	481.21	269.7	1.78	KV6pQaQSTqXRdd7j98	Info	TNC	tenascin C	3371	Perou's- Intrinsic- Breast-Cancer-Genes, Cell Communication, ECM-receptor interaction, Focal adhesion
92	1.03e-05	0.000458	300.19	647.53	0.46	iniqwivvsvteuXU0h0	Info	NDRG2	NDRG family member 2	57447
93	1.06e-05	0.000466	117.43	175.97	0.67	3BRChRVRCigJRChRVQ	Info	PRB1	proline-rich protein BstNI subfamily 1	5542	immunology
94	1.1e-05	0.000473	233.22	154.22	1.51	uU2TOod_UtfhPtqf9A	Info	NA	NA	NA
95	1.11e-05	0.000473	1036.78	3725.2	0.28	WqEQkplDrN6midEi98	Info	ANGPTL4	angiopoietin-like 4	51129	PPAR signaling pathway
96	1.11e-05	0.000473	163.61	100.24	1.63	lZe9S6nSC0UFDHSiBU	Info	ACOX2	acyl-CoA oxidase 2, branched chain	8309	Perou's- Intrinsic- Breast-Cancer-Genes, Fatty acid metabolism, PPAR signaling pathway
97	1.13e-05	0.000477	811.51	1843.07	0.44	fHXkt6jXi7Xur03aOo	Info	HES2	hairy and enhancer of split 2 (Drosophila)	54626
98	1.18e-05	0.000485	321.37	149.68	2.15	QkXgJ9dhN7wwJbKV_0	Info	BIRC5	baculoviral IAP repeat containing 5	332	B Cell Survival Pathway, Colorectal cancer
99	1.2e-05	0.000485	736.65	394.66	1.87	B2oL_Xpy4CtB7I54J4	Info	MSH6	mutS homolog 6 (E. coli)	2956	Colorectal cancer
100	1.2e-05	0.000485	425.59	240.88	1.77	NlJfXQg5SEuhIgk5CE	Info	UBE2T	ubiquitin-conjugating enzyme E2T (putative)	29089
101	1.21e-05	0.000485	892.05	568.14	1.57	H4bu.e4E4L3msuXUqk	Info	RPA2	replication protein A2, 32kDa	6118	DNA_replication
102	1.21e-05	0.000485	1820.84	1013.08	1.8	K65pzoh7egp_g6.Pnw	Info	TFDP1	transcription factor Dp-1	7027	Cell Cycle: G1/S Check Point , Cyclin E Destruction Pathway, Cyclins and Cell Cycle Regulation, E2F1 Destruction Pathway, Influence of Ras and Rho proteins on G1 to S Transition, Regulation of p27 Phosphorylation during Cell Cycle Progression, Cell cycle, TGF-beta signaling pathway
103	1.26e-05	0.000499	557.52	302.89	1.84	uX15cu4f_VUIuXoST0	Info	NA	NA	NA
104	1.28e-05	0.000499	146.93	272.17	0.54	HOolP5CjkGgi16mgoo	Info	PCSK5	proprotein convertase subtilisin/kexin type 5	5125
105	1.28e-05	0.000499	267.95	138.78	1.93	ZVChN4dVxd.O3lS7Po	Info	POLE2	polymerase (DNA directed), epsilon 2 (p59 subunit)	5427	DNA polymerase, Purine metabolism, Pyrimidine metabolism
106	1.31e-05	0.000501	213.48	109.26	1.95	fp75V5VfrXlXIxJL8w	Info	IFITM1	interferon induced transmembrane protein 1 (9-27)	8519	B cell receptor signaling pathway
107	1.31e-05	0.000501	211.57	132.52	1.6	ig3kDHkgFH0XTVJTjo	Info	NA	NA	NA
108	1.35e-05	0.000511	138.08	200.83	0.69	ZZ7H_eEB9NCV1KAeJU	Info	ANXA9	annexin A9	8416	Perou's- Intrinsic- Breast-Cancer-Genes
109	1.38e-05	0.000517	1864.45	1065.84	1.75	NUqSTuPT_qOgoN7Vk0	Info	LSM2	LSM2 homolog, U6 small nuclear RNA associated (S. cerevisiae)	57819
110	1.39e-05	0.000517	180.99	131.89	1.37	QfeyeN19X5xHa8d6X4	Info	CYP4F11	cytochrome P450, family 4, subfamily F, polypeptide 11	57834	Fatty acid metabolism, gamma-Hexachlorocyclohexane degradation, Tryptophan metabolism
111	1.41e-05	0.00052	412.19	938.54	0.44	TokgOQqnk4XFKEgf1U	Info	SERPINE1	serpin peptidase inhibitor, clade E (nexin, plasminogen activator inhibitor type 1), member 1	5054	Fibrinolysis Pathway, Platelet Amyloid Precursor Protein Pathway, Complement and coagulation cascades
112	1.45e-05	0.000529	3276.21	6382.65	0.51	Q0E9EJk1OiKn0IJudc	Info	NA	NA	NA
113	1.46e-05	0.000529	257.5	151.72	1.7	HyCkilpI0fiVKL6IUg	Info	SPC24	SPC24, NDC80 kinetochore complex component, homolog (S. cerevisiae)	147841
114	1.56e-05	0.000556	2965.81	2153.88	1.38	crhSSLrzqCs1KYrrTQ	Info	HNRNPD	heterogeneous nuclear ribonucleoprotein D (AU-rich element RNA binding protein 1, 37kDa)	3184
115	1.58e-05	0.000556	248.25	134.8	1.84	oJQOvwfeXugeqPq6ko	Info	BLMH	bleomycin hydrolase	642	immunology, pharmacology
116	1.59e-05	0.000556	1269.97	2231.15	0.57	WU3XQhURSLdLkihUp0	Info	NA	NA	NA
117	1.59e-05	0.000556	214.63	108.56	1.98	igFXtVLSIwTUHB1IJo	Info	EXO1	exonuclease 1	9156	DNA_replication
118	1.61e-05	0.000558	419.28	797.02	0.53	Ko3lvTvn91.td_h_Kk	Info	DNAJB6	DnaJ (Hsp40) homolog, subfamily B, member 6	10049	Prion Pathway
119	1.64e-05	0.000564	333.47	186.79	1.79	9q1S_vuSkou33NLzF0	Info	PLK4	polo-like kinase 4	10733
120	1.71e-05	0.00058	435.91	176.16	2.47	HLhL9JyhgSiu0h54JY	Info	NCAPG	non-SMC condensin I complex, subunit G	64151
121	1.73e-05	0.00058	434.91	227.31	1.91	Kr0aqQuElev3eCnocM	Info	BCCIP	BRCA2 and CDKN1A interacting protein	56647
122	1.73e-05	0.00058	215.78	117.95	1.83	NoVejX5T1XScOGi518	Info	MOSC1	MOCO sulphurase C-terminal domain containing 1	64757
123	1.83e-05	0.000609	153.88	110.27	1.4	TRPIdFYoP8ASXM5UqU	Info	DEPDC1	DEP domain containing 1	55635
124	1.85e-05	0.00061	365.8	199.87	1.83	0VqIAho6SjUKpyej_8	Info	SYK	spleen tyrosine kinase	6850	Aspirin Blocks Signaling Pathway Involved in Platelet Activation, BCR Signaling Pathway, Fc Epsilon Receptor I Signaling in Mast Cells, IL 2 signaling pathway, IL-2 Receptor Beta Chain in T cell Activation, Ras-Independent pathway in NK cell-mediated cytotoxicity, B cell receptor signaling pathway, Fc epsilon RI signaling pathway, Natural killer cell mediated cytotoxicity, cell_cycle, cell_signal…
125	1.91e-05	0.000625	163.36	314.7	0.52	rDquKuqiIqDz7UuUFU	Info	IVL	involucrin	3713	immunology
126	2.09e-05	0.000679	1270.4	2893.08	0.44	rplyA9R_RbKk54xTVA	Info	TGFBR2	transforming growth factor, beta receptor II (70/80kDa)	7048	ALK in cardiac myocytes, CTCF: First Multivalent Nuclear Factor, NFkB activation by Nontypeable Hemophilus influenzae, Role of Tob in T-cell activation, TGF beta signaling pathway, Adherens junction, Colorectal cancer, Cytokine-cytokine receptor interaction, MAPK signaling pathway, TGF-beta signaling pathway, angiogenesis, tsonc
127	2.15e-05	0.000691	396.35	136.08	2.91	9glp.em_fp5B5bSU_M	Info	SNORD3C	small nucleolar RNA, C/D box 3C	780853
128	2.16e-05	0.000691	97.28	149.62	0.65	rnlXbbkae67kpXnnqU	Info	NA	NA	NA
129	2.19e-05	0.000692	269.12	185.39	1.45	liegJXpEAHv1juQLuo	Info	CSRP2	cysteine and glycine-rich protein 2	1466	immunology
130	2.2e-05	0.000692	151.4	345.8	0.44	WhIgghRh6IJVf3i5Ko	Info	ANGPTL4	angiopoietin-like 4	51129	PPAR signaling pathway
131	2.26e-05	0.000701	3576.12	7186.39	0.5	fieOjriigofChJO3qg	Info	CTSL2	cathepsin L2	1515
132	2.27e-05	0.000701	227.78	493.19	0.46	Zt6SoeDheO0j8j316o	Info	GLS	glutaminase	2744	D-Glutamine and D-glutamate metabolism, Glutamate metabolism, Nitrogen metabolism, immunology
133	2.28e-05	0.000701	2333.61	715.47	3.26	0p.q69Q_uiIJ3ikbTk	Info	MCM3	minichromosome maintenance complex component 3	4172	Perou's- Intrinsic- Breast-Cancer-Genes, CDK Regulation of DNA Replication, Cell cycle
134	2.37e-05	0.000721	2500.34	12284.72	0.2	WUTbfV7VDYUuzYaeLk	Info	LCN2	lipocalin 2	3934	immunology, tsonc
135	2.38e-05	0.000721	2386.16	4074.65	0.59	9V4f795ApF5O7e727I	Info	HLA-A	major histocompatibility complex, class I, A	3105	Antigen Processing and Presentation, CTL mediated immune response against target cells , Ras-Independent pathway in NK cell-mediated cytotoxicity, Antigen processing and presentation, Cell adhesion molecules (CAMs), Natural killer cell mediated cytotoxicity, Type I diabetes mellitus, immunology
136	2.48e-05	0.000744	1037.36	360.49	2.88	rUvfXhFo6ufqBb_JfM	Info	UHRF1	ubiquitin-like with PHD and ring finger domains 1	29128	Tryptophan metabolism
137	2.49e-05	0.000744	529.33	295.64	1.79	BSH4ALru6_He.dlO30	Info	RPL39L	ribosomal protein L39-like	116832
138	2.62e-05	0.000777	3371.4	12189.94	0.28	ryl6g9Y1yeSNk1RDmI	Info	ALDH1A3	aldehyde dehydrogenase 1 family, member A3	220	Arginine and proline metabolism, Ascorbate and aldarate metabolism, beta-Alanine metabolism, Bile acid biosynthesis, Butanoate metabolism, Fatty acid metabolism, Glycerolipid metabolism, Glycolysis / Gluconeogenesis, Histidine metabolism, Limonene and pinene degradation, Lysine degradation, Metabolism of xenobiotics by cytochrome P450, Phenylalanine metabolism, Propanoate metabolism, Pyruvate met…
139	2.72e-05	0.000798	316.65	204.42	1.55	fp09Hj2kn5CCud4Lik	Info	SIP1	survival of motor neuron protein interacting protein 1	8487
140	2.73e-05	0.000798	142.32	230.16	0.62	0ApOiioi93ileijOrs	Info	NA	NA	NA
141	2.77e-05	0.000804	324.13	203.71	1.59	xu0ihfh6vT.O1ITRV4	Info	NAA15	N(alpha)-acetyltransferase 15, NatA auxiliary subunit	80155
142	2.91e-05	0.000839	343.93	163.37	2.11	NjXGdGm9V.HQN6l.6Q	Info	KIF20A	kinesin family member 20A	10112
143	2.94e-05	0.000841	147.89	109.47	1.35	fW_3ne4lQSH_1SlHs4	Info	NA	NA	NA
144	2.99e-05	0.00085	146.43	97.12	1.51	Qi6f1J4ODXO3ZuSuvo	Info	MAP7D2	MAP7 domain containing 2	256714
145	3.06e-05	0.000864	400.55	243.45	1.65	Q9G111OeKZDEWferSg	Info	CENPN	centromere protein N	55839
146	3.17e-05	0.000882	379.88	157.06	2.42	9jpCddAlL7AMrVeXrE	Info	FBXO5	F-box protein 5	26271
147	3.17e-05	0.000882	2348.81	1053.99	2.23	ousTrv7pfp4Tgnvu4o	Info	DNMT1	DNA (cytosine-5-)-methyltransferase 1	1786	Methionine metabolism, DNA_adducts, DNA_damage
148	3.27e-05	0.000904	752.52	1248.73	0.6	QGSUg18Le7v3u3Qh6k	Info	TUFT1	tuftelin 1	7286
149	3.44e-05	0.000941	226.81	453.69	0.5	lSR6Ka5S3In3oKwDX0	Info	PGK2	phosphoglycerate kinase 2	5232	Carbon fixation, Glycolysis / Gluconeogenesis, immunology
150	3.45e-05	0.000941	454.48	231.33	1.96	ugUohG7pqS6hUyN94A	Info	GSR	glutathione reductase	2936	Free Radical Induced Apoptosis, Glutamate metabolism, Glutathione metabolism, immunology, pharmacology
151	3.61e-05	0.000978	365.86	818.86	0.45	rrUXVUoObUUIXyTHvg	Info	SNRPN	small nuclear ribonucleoprotein polypeptide N	6638	immunology
152	3.68e-05	0.000986	125.02	293.33	0.43	Bk14rpQqS651I79794	Info	NA	NA	NA
153	3.7e-05	0.000986	231.49	445.05	0.52	6uT7nf1C9JJL3NLrlE	Info	BNIP3L	BCL2/adenovirus E1B 19kDa interacting protein 3-like	665
154	3.71e-05	0.000986	246.05	120.16	2.05	BU6gOUeyttjF3p4KPk	Info	TMPO	thymopoietin	7112
155	3.85e-05	0.00102	240.11	111.64	2.15	BI90n1UokIXeJWUJmk	Info	MCM7	minichromosome maintenance complex component 7	4176	CDK Regulation of DNA Replication, Cell cycle
156	3.9e-05	0.00102	2384.3	1630.33	1.46	Wlx.h.xvVPXu8UX11Y	Info	SRSF6	serine/arginine-rich splicing factor 6	6431
157	3.92e-05	0.00102	213.28	315.12	0.68	6V7eMioFXseB.u_FMk	Info	SH3BGRL2	SH3 domain binding glutamic acid-rich protein like 2	83699
158	4.12e-05	0.00107	4703.7	6242.92	0.75	fKLFI356O4IZp6JKI8	Info	KRT16	keratin 16	3868	Cell Communication
159	4.17e-05	0.00107	290.05	600.48	0.48	3xSn94dedyj3RRsenI	Info	UGT1A6	UDP glucuronosyltransferase 1 family, polypeptide A6	54578
160	4.25e-05	0.00109	162.53	114.15	1.42	HXhS1CUgB417FAn4u0	Info	OIP5	Opa interacting protein 5	11339
161	4.35e-05	0.00111	700.58	1080.45	0.65	ZXIl88gOSDeCVR3oVI	Info	LEPROT	leptin receptor overlapping transcript	54741
162	4.46e-05	0.00113	701.99	197.16	3.56	irp0SIKOkjrklBDnhY	Info	GINS2	GINS complex subunit 2 (Psf2 homolog)	51659
163	4.57e-05	0.00115	682.34	303.56	2.25	QYkpP3uO76m6_grq94	Info	RAGE	renal tumor antigen	5891
164	4.85e-05	0.00121	434.74	171.83	2.53	9UoreqxS6nSOCd_504	Info	FANCE	Fanconi anemia, complementation group E	2178	BRCA1-dependent Ub-ligase activity, Role of BRCA1, BRCA2 and ATR in Cancer Susceptibility, immunology
165	4.87e-05	0.00121	149.59	268.32	0.56	xOTYD4nbURJVeHm45U	Info	NA	NA	NA
166	4.91e-05	0.00121	1155.13	472.41	2.45	0nq.nRd4Z4eYD4guoI	Info	CTNNAL1	catenin (cadherin-associated protein), alpha-like 1	8727
167	4.94e-05	0.00121	275.76	146.29	1.89	iltFUAL1dTNX_S0vTU	Info	RFC3	replication factor C (activator 1) 3, 38kDa	5983	Perou's- Intrinsic- Breast-Cancer-Genes, DNA_adducts, DNA_damage
168	5.06e-05	0.00123	373.06	125.66	2.97	Hu16j3eVXeLIu_6jAo	Info	RRM2	ribonucleotide reductase M2	6241	Purine metabolism, Pyrimidine metabolism, pharmacology
169	5.33e-05	0.00128	303.68	131.85	2.3	3ieeV36bi_bPSnn.nk	Info	MCM2	minichromosome maintenance complex component 2	4171	CDK Regulation of DNA Replication, Cell cycle
170	5.34e-05	0.00128	254.4	430.55	0.59	cUBHdXFT15Sd5df9B0	Info	BTG2	BTG family, member 2	7832	BTG family proteins and cell cycle regulation
171	5.36e-05	0.00128	129.79	209.51	0.62	f5ETr9Qq311wP1KpdU	Info	GAD1	glutamate decarboxylase 1 (brain, 67kDa)	2571	Alanine and aspartate metabolism, beta-Alanine metabolism, Butanoate metabolism, Glutamate metabolism, Taurine and hypotaurine metabolism, Type I diabetes mellitus
172	5.39e-05	0.00128	169.92	330.94	0.51	QBN.XVF7VWUreUhW3Q	Info	NA	NA	NA
173	5.41e-05	0.00128	294.71	392.13	0.75	EUTVFxIcUX9iNKFBeg	Info	LDOC1	leucine zipper, down-regulated in cancer 1	23641
174	5.58e-05	0.0013	166.24	309.89	0.54	TSO6z5Xo5Ojv1Hq44I	Info	PLA2G7	phospholipase A2, group VII (platelet-activating factor acetylhydrolase, plasma)	7941	Glycerophospholipid metabolism
175	5.58e-05	0.0013	530.66	256.79	2.07	6V04FQT4y1fgRE55Yk	Info	UBE2C	ubiquitin-conjugating enzyme E2C	11065	Ubiquitin mediated proteolysis
176	5.62e-05	0.0013	1268.37	798.96	1.59	6tTcTr_2qE.B06K5.I	Info	MKI67IP	MKI67 (FHA domain) interacting nucleolar phosphoprotein	84365
177	5.63e-05	0.0013	270.81	213.08	1.27	lLRS6eSCpRXJf8Hn_0	Info	C16orf48	chromosome 16 open reading frame 48	84080
178	5.69e-05	0.00131	90.91	190.2	0.48	HYfQIqcXohLpp884ok	Info	IL32	interleukin 32	9235
179	5.88e-05	0.00134	545.53	418.11	1.3	fQBeoP6vuzmDv0uXSE	Info	PTGS2	prostaglandin-endoperoxide synthase 2 (prostaglandin G/H synthase and cyclooxygenase)	5743	Eicosanoid Metabolism, Mechanism of Acetaminophen Activity and Toxicity, Mechanism of Gene Regulation by Peroxisome Proliferators via PPARa(alpha), Arachidonic acid metabolism, immunology, misc
180	5.89e-05	0.00134	249.8	122.55	2.04	0Qf53V5bl2uudeDung	Info	CENPV	centromere protein V	201161
181	5.96e-05	0.00134	194.57	152.25	1.28	onk6SOXK6AyQAQpUp4	Info	CA12	carbonic anhydrase XII	771	Nitrogen metabolism
182	5.96e-05	0.00134	1467.33	721.11	2.03	EdRTqDUN75LdfQk97Y	Info	PTTG1	pituitary tumor-transforming 1	9232	Cell cycle
183	6.05e-05	0.00135	101.36	171.4	0.59	WUnXdDJUFRFJdIRRTg	Info	NA	NA	NA
184	6.09e-05	0.00135	639.99	353.59	1.81	HlBzpe6NA1JeeXn.zo	Info	TFAM	transcription factor A, mitochondrial	7019
185	6.31e-05	0.0014	402.79	727.85	0.55	9JKShRKMe_7EQoTO6I	Info	SCEL	sciellin	8796
186	6.43e-05	0.00141	855.33	1293.88	0.66	Z99V3cQV3ddJn339_s	Info	S100A4	S100 calcium binding protein A4	6275	immunology
187	6.45e-05	0.00141	201.48	1033.09	0.2	6HtSujHiAoLXSS7S9U	Info	SPRR2E	small proline-rich protein 2E	6704
188	6.51e-05	0.00142	128.15	189.25	0.68	B0lK3X1ev1LREiVJJ8	Info	DBNDD1	dysbindin (dystrobrevin binding protein 1) domain containing 1	79007
189	6.65e-05	0.00144	342.47	1095.63	0.31	lTlFe.0nAlQXXhe0W4	Info	PLAT	plasminogen activator, tissue	5327	Perou's- Intrinsic- Breast-Cancer-Genes, Acute Myocardial Infarction, Fibrinolysis Pathway, Platelet Amyloid Precursor Protein Pathway, Complement and coagulation cascades, immunology
190	6.76e-05	0.00146	390.97	246.63	1.59	9r8Uo7LVHviiTc.Krw	Info	SMC4	structural maintenance of chromosomes 4	10051
191	6.85e-05	0.00146	285.03	172.59	1.65	rjki1Tu13jcC_Tr63g	Info	OIP5	Opa interacting protein 5	11339
192	6.86e-05	0.00146	1834.86	3069.96	0.6	6ut.eiK8ytHXql36tU	Info	PLAU	plasminogen activator, urokinase	5328	Fibrinolysis Pathway, Platelet Amyloid Precursor Protein Pathway, Complement and coagulation cascades, angiogenesis
193	7.18e-05	0.00152	1340.72	385.72	3.48	9d5S3L96kr9e7Sz1V0	Info	CDCA7	cell division cycle associated 7	83879
194	7.67e-05	0.00161	1166.19	1995.79	0.58	EVE.EA1qIeaOp7l6K4	Info	NA	NA	NA
195	7.69e-05	0.00161	867.03	594.61	1.46	NnBNT1f0xRT.RXv31U	Info	WBP11	WW domain binding protein 11	51729
196	7.79e-05	0.00162	519.49	799.15	0.65	NA6IuyXip675eXVe58	Info	PRKCDBP	protein kinase C, delta binding protein	112464
197	7.8e-05	0.00162	371.99	654.47	0.57	T0SyX54JTRI6iClOUk	Info	TNIP1	TNFAIP3 interacting protein 1	10318
198	8.03e-05	0.00165	325.5	425.21	0.77	c1XXqtNXUd4d4c6SSA	Info	DHRS11	dehydrogenase/reductase (SDR family) member 11	79154
199	8.06e-05	0.00165	202.28	492.95	0.41	39v0qt5b1NevSIKWJs	Info	PMEPA1	prostate transmembrane protein, androgen induced 1	56937
200	8.08e-05	0.00165	98.75	213.39	0.46	TulH1wooEFW3jdIPpE	Info	STC2	stanniocalcin 2	8614
201	8.09e-05	0.00165	261.51	134.63	1.94	96iFFSE3hw6d7lEdQg	Info	KIF11	kinesin family member 11	3832
202	8.19e-05	0.00165	522.87	246.93	2.12	xX7dOhfRSFxdAkUSTk	Info	CCNA2	cyclin A2	890	Cell cycle, cell_cycle
203	8.2e-05	0.00165	859.21	594.98	1.44	lUaXiuv3fiHbx6k0sg	Info	C3orf14	chromosome 3 open reading frame 14	57415
204	8.36e-05	0.00167	350.88	661.86	0.53	QuXGDJR5MUF6kMyQjU	Info	CFLAR	CASP8 and FADD-like apoptosis regulator	8837	FAS signaling pathway ( CD95 ), HIV-I Nef: negative effector of Fas and TNF, IL-2 Receptor Beta Chain in T cell Activation, Induction of apoptosis through DR3 and DR4/5 Death Receptors , Apoptosis
205	8.37e-05	0.00167	500.18	696.86	0.72	Kknko96T.k5T3U0jeo	Info	ASAP2	ArfGAP with SH3 domain, ankyrin repeat and PH domain 2	8853	ADP-Ribosylation Factor
206	8.61e-05	0.00171	440.21	782.27	0.56	xgiWrpJ4SKCWdAxfRA	Info	TIMP2	TIMP metallopeptidase inhibitor 2	7077	Inhibition of Matrix Metalloproteinases, angiogenesis
207	8.73e-05	0.00173	238.67	125.41	1.9	Teq_16d6oiIaJfyxJw	Info	KIF2C	kinesin family member 2C	11004
208	8.83e-05	0.00173	712.51	1039.13	0.69	QUlzHnJJ50x5LQ8egk	Info	NA	NA	NA
209	8.84e-05	0.00173	391.36	171.96	2.28	fgbdYtXQd3Gf5dQrgU	Info	KIFC1	kinesin family member C1	3833
210	9.06e-05	0.00176	861.38	370.18	2.33	Z46PfU15aOLuruMSXE	Info	MELK	maternal embryonic leucine zipper kinase	9833
211	9.09e-05	0.00176	273.11	576.9	0.47	ZozS5elROIgSNTER.g	Info	GBP6	guanylate binding protein family, member 6	163351
212	9.39e-05	0.00181	548.65	832.72	0.66	Ke6lOk4u.3LLI_ioCc	Info	HN1	hematological and neurological expressed 1	51155
213	9.46e-05	0.00182	323.07	208.93	1.55	ogNB0uoTJST.5MUr6k	Info	DUT	deoxyuridine triphosphatase	1854	Mechanism of Gene Regulation by Peroxisome Proliferators via PPARa(alpha), Pyrimidine metabolism, gene_regulation, transcription
214	9.57e-05	0.00183	752.95	411.64	1.83	B91yrztS_q.8KSRIeU	Info	UNG	uracil-DNA glycosylase	7374	Perou's- Intrinsic- Breast-Cancer-Genes, DNA_damage
215	9.64e-05	0.00183	163.8	220.3	0.74	u6F6IKhcaGXoJ5hleQ	Info	LTBP4	latent transforming growth factor beta binding protein 4	8425
216	9.7e-05	0.00184	1634.21	3242.77	0.5	ZCBZCjlCj699JCEigc	Info	NA	NA	NA
217	9.84e-05	0.00186	712.29	306.2	2.33	T1.KDnu7e1pFWspePo	Info	AURKA	aurora kinase A	6790	Role of Ran in mitotic spindle regulation
218	9.9e-05	0.00186	350.59	481.68	0.73	ulIdet.UvyAKd7lCio	Info	SYVN1	synovial apoptosis inhibitor 1, synoviolin	84447
219	9.93e-05	0.00186	5015.13	6737.41	0.74	BqEleEdf0hXT19UiO8	Info	KLK5	kallikrein-related peptidase 5	25818
220	0.0001032	0.00191	143.47	109.58	1.31	rt6H7sBJJLRvXaWUQU	Info	ADSSL1	adenylosuccinate synthase like 1	122622	Alanine and aspartate metabolism, Purine metabolism
221	0.0001033	0.00191	1990.24	796.54	2.5	Ey6v5_K6wp.noV75KQ	Info	RRM1	ribonucleotide reductase M1	6240	Purine metabolism, Pyrimidine metabolism, immunology, pharmacology
222	0.0001061	0.00196	87.12	177.29	0.49	f10lHoqP2FM.tP6OJ4	Info	LIMCH1	LIM and calponin homology domains 1	22998
223	0.0001115	0.00204	377.17	797.94	0.47	KpRe1Fu6lue7XztPsM	Info	MXD4	MAX dimerization protein 4	10608
224	0.0001122	0.00204	328.41	164.36	2	o7h_frpdPU7uXuXqk4	Info	CDCA8	cell division cycle associated 8	55143
225	0.0001126	0.00204	338.12	224.51	1.51	lRA1XkJz0Drjoxn6T0	Info	ASPM	asp (abnormal spindle) homolog, microcephaly associated (Drosophila)	259266
226	0.0001133	0.00204	659.81	932.62	0.71	KRe.HyrNxUhU2PeL2o	Info	FAHD1	fumarylacetoacetate hydrolase domain containing 1	81889
227	0.0001133	0.00204	1422.73	795.15	1.79	WbrbqLsSlFVQrggeC8	Info	FBL	fibrillarin	2091	SARS Coronavirus Protease, cell_cycle, cell_signaling, signal_transduction
228	0.0001211	0.00217	926.76	657.78	1.41	WHefd3tJteedyCHtbo	Info	CKAP5	cytoskeleton associated protein 5	9793
229	0.0001215	0.00217	537.43	756.32	0.71	iUJ6v00HqOUwEIFK1Y	Info	DMKN	dermokine	93099
230	0.0001217	0.00217	159.61	393.22	0.41	9lXuFd0fFWIXR.PEI0	Info	FXYD3	FXYD domain containing ion transport regulator 3	5349	Perou's- Intrinsic- Breast-Cancer-Genes
231	0.0001233	0.00218	115.34	200.98	0.57	TnbnV4kUYpfQSnn4o0	Info	SPDYE1	speedy homolog E1 (Xenopus laevis)	285955
232	0.000125	0.00219	760.45	2757.16	0.28	WF5WS_i_h7fBLJukRI	Info	C15orf52	chromosome 15 open reading frame 52	388115
233	0.0001255	0.00219	393.98	249.62	1.58	WdJv_uwppQIKOaJUkc	Info	NA	NA	NA
234	0.0001258	0.00219	442.91	293.61	1.51	3oz7S38qvqejlisAvc	Info	TYMS	thymidylate synthetase	7298	One carbon pool by folate, Pyrimidine metabolism, metabolism, pharmacology
235	0.0001263	0.00219	863.2	3432.78	0.25	KonQu2oHtwfSvu4ubw	Info	NA	NA	NA
236	0.0001265	0.00219	512.34	379.41	1.35	rfV36eVUrPx7ogT5Mo	Info	COX10	COX10 homolog, cytochrome c oxidase assembly protein, heme A: farnesyltransferase (yeast)	1352	Oxidative phosphorylation, misc
237	0.0001299	0.00223	347.16	167.77	2.07	xNS4iDi.l33566LJI4	Info	DLGAP5	discs, large (Drosophila) homolog-associated protein 5	9787
238	0.0001301	0.00223	1049.76	714.75	1.47	BX8NUpN76heFXLT68U	Info	NA	NA	NA
239	0.0001303	0.00223	102.23	177.49	0.58	ofonf9UntxTk.kEooI	Info	NA	NA	NA
240	0.0001319	0.00224	2304.84	9547.03	0.24	KoXa301C6Xiz9HpK_4	Info	ALDH1A3	aldehyde dehydrogenase 1 family, member A3	220	Arginine and proline metabolism, Ascorbate and aldarate metabolism, beta-Alanine metabolism, Bile acid biosynthesis, Butanoate metabolism, Fatty acid metabolism, Glycerolipid metabolism, Glycolysis / Gluconeogenesis, Histidine metabolism, Limonene and pinene degradation, Lysine degradation, Metabolism of xenobiotics by cytochrome P450, Phenylalanine metabolism, Propanoate metabolism, Pyruvate met…
241	0.0001322	0.00224	169.95	118.55	1.43	urhR0mXXqIH47649oI	Info	HAUS8	HAUS augmin-like complex, subunit 8	93323
242	0.0001357	0.00229	199.31	303.2	0.66	0ex69UInPT1ecXj9JE	Info	ELOVL4	elongation of very long chain fatty acids (FEN1/Elo2, SUR4/Elo3, yeast)-like 4	6785
243	0.0001379	0.00232	327.88	492.78	0.67	3R6HheV4mqOS75Hjh8	Info	PNPLA6	patatin-like phospholipase domain containing 6	10908
244	0.0001425	0.00239	347.23	180.3	1.93	ZqR1Qw4LulILoN.Eoc	Info	CDK1	cyclin-dependent kinase 1	983	Activation of Src by Protein-tyrosine phosphatase alpha, AKAP95 role in mitosis and chromosome dynamics, cdc25 and chk1 Regulatory Pathway in response to DNA damage, Cell Cycle: G1/S Check Point , Cell Cycle: G2/M Checkpoint, Cyclins and Cell Cycle Regulation, Estrogen-responsive protein Efp controls cell cycle and breast tumors growth, How Progesterone Initiates the Oocyte Maturation, Protein Ki…
245	0.0001479	0.00247	379.78	494.89	0.77	lhXEuXqnWfEMtdXe9c	Info	RPUSD3	RNA pseudouridylate synthase domain containing 3	285367
246	0.0001502	0.0025	346.59	164.57	2.11	N4TSXn31Xeaf0eeL94	Info	TK1	thymidine kinase 1, soluble	7083	Pyrimidine metabolism, gene_regulation, immunology, pharmacology, transcription
247	0.0001511	0.0025	98.39	137.91	0.71	lAFEKFFVEKKAlEKFFY	Info	PRB1	proline-rich protein BstNI subfamily 1	5542	immunology
248	0.0001604	0.00265	348.48	260.96	1.34	llyeeU.eweVIKuEj94	Info	CDC40	cell division cycle 40 homolog (S. cerevisiae)	51362
249	0.0001641	0.0027	260.69	143.37	1.82	xp6k.U0zIXeV9Isl0U	Info	CENPA	centromere protein A	1058
250	0.0001673	0.00274	350.51	647.4	0.54	i4tJFXXJBeX6h8gRZY	Info	CDA	cytidine deaminase	978	Pyrimidine metabolism, immunology, pharmacology
251	0.000169	0.00276	697.49	1128.96	0.62	KSpAKQeSf0kG_gaU0k	Info	TPD52L1	tumor protein D52-like 1	7164
252	0.0001702	0.00276	272.35	803.46	0.34	Hua3qUtEKD7vtwlAqo	Info	PXDN	peroxidasin homolog (Drosophila)	7837
253	0.0001704	0.00276	2903.82	4796.67	0.61	upJRRddreVXTwD0b1Q	Info	C10orf116	chromosome 10 open reading frame 116	10974
254	0.0001719	0.00276	648.59	241.63	2.68	x.Sd_F7Vd6eXeLeDdU	Info	TOP2A	topoisomerase (DNA) II alpha 170kDa	7153	Apoptotic DNA fragmentation and tissue homeostasis, DNA_adducts, DNA_damage, DNA_replication
255	0.000172	0.00276	332.16	163.1	2.04	xeKJg1kuq0Ip4sIllA	Info	FEN1	flap structure-specific endonuclease 1	2237	DNA_replication
256	0.0001732	0.00277	434.38	255.31	1.7	Z0Uqg6eo.dpHeTTU38	Info	FBLN1	fibulin 1	2192	immunology
257	0.000174	0.00277	154.88	342.79	0.45	BdBkYBPVK5Egn7kh30	Info	NA	NA	NA
258	0.0001771	0.00281	209.6	147.04	1.43	lokghwIgYonhSjeYYU	Info	TACC3	transforming, acidic coiled-coil containing protein 3	10460
259	0.0001801	0.00283	1325.58	642.09	2.06	3p3cVJyBF9SEfnoSc0	Info	DNAJC9	DnaJ (Hsp40) homolog, subfamily C, member 9	23234
260	0.0001804	0.00283	94.32	165.14	0.57	lnJ3lendcgrooSESiA	Info	CAPN12	calpain 12	147968	Perou's- Intrinsic- Breast-Cancer-Genes
261	0.0001805	0.00283	308.53	200.53	1.54	TpU8h7_SpNHn1V4RdE	Info	GINS3	GINS complex subunit 3 (Psf3 homolog)	64785
262	0.000183	0.00286	348.82	199.61	1.75	WjXKC3vXtdXuSrNeyo	Info	NCAPD2	non-SMC condensin I complex, subunit D2	9918	AKAP95 role in mitosis and chromosome dynamics
263	0.0001836	0.00286	1560.7	842.54	1.85	HjKFdPg3r3iihEXpNY	Info	NA	NA	NA
264	0.0001851	0.00287	162.76	106.3	1.53	EglLCF7N26eXkd06HU	Info	CDC25A	cell division cycle 25 homolog A (S. pombe)	993	Activation of Src by Protein-tyrosine phosphatase alpha, cdc25 and chk1 Regulatory Pathway in response to DNA damage, Cell Cycle: G1/S Check Point , Cell Cycle: G2/M Checkpoint, Cyclins and Cell Cycle Regulation, RB Tumor Suppressor/Checkpoint Signaling in response to DNA damage, Sonic Hedgehog (SHH) Receptor Ptc1 Regulates cell cycle, Cell cycle, cell_cycle, cell_signaling
265	0.000187	0.00289	246.39	198.6	1.24	6OlEE_UkDHl_k0dJIo	Info	RBM12	RNA binding motif protein 12	10137
266	0.0001877	0.00289	801.93	264.53	3.03	clyu1_J4FkeCB37XR4	Info	CDCA5	cell division cycle associated 5	113130
267	0.0001927	0.00295	756.32	1008.63	0.75	QeYyFIANekn.dSk3q0	Info	HEBP1	heme binding protein 1	50865
268	0.000193	0.00295	1218.95	2934.5	0.42	l11UXKUbuJ517d7fPk	Info	TUBB3	tubulin, beta 3	10381	Gap junction
269	0.0001951	0.00296	231.37	788.59	0.29	HrRV3ffke1UB_e0PWI	Info	GPRC5A	G protein-coupled receptor, family C, group 5, member A	9052
270	0.0001955	0.00296	386.66	512.92	0.75	3sU9Hovnnyt6hu7uHc	Info	KIAA0430	KIAA0430	9665
271	0.0001988	0.003	220.97	142.71	1.55	ZQReUvNEYKOFUqh0u4	Info	VAPA	VAMP (vesicle-associated membrane protein)-associated protein A, 33kDa	9218	Tight junction
272	0.0002023	0.00304	1105.83	386.05	2.86	ECgp1eTtefnkZROrus	Info	MCM4	minichromosome maintenance complex component 4	4173	CDK Regulation of DNA Replication, Cell cycle, cell_cycle
273	0.0002062	0.00309	119.81	289.81	0.41	Enqfp5QggojATRTTQI	Info	NA	NA	NA
274	0.0002073	0.0031	251.52	529.4	0.48	N5J5p83dJUmI5SX17U	Info	FXYD3	FXYD domain containing ion transport regulator 3	5349	Perou's- Intrinsic- Breast-Cancer-Genes
275	0.0002127	0.00316	507.38	682.18	0.74	KURKrov3hgrXCou.u0	Info	EDN1	endothelin 1	1906	Hypoxia-Inducible Factor in the Cardiovascular System, NFAT and Hypertrophy of the heart (Transcription in the broken heart), Role of EGF Receptor Transactivation by GPCRs in Cardiac Hypertrophy, Neuroactive ligand-receptor interaction, development, immunology, misc
276	0.000213	0.00316	1301.19	971.95	1.34	igooh6hKIBZcAuzSrc	Info	PSMD6	proteasome (prosome, macropain) 26S subunit, non-ATPase, 6	9861	Proteasome
277	0.0002143	0.00316	327.18	482.37	0.68	0hLjntvRWEBHh9xNro	Info	H2AFY	H2A histone family, member Y	9555
278	0.0002149	0.00316	333.73	180.65	1.85	ueSgoaH0qknIoDhInY	Info	KRTCAP3	keratinocyte associated protein 3	200634
279	0.0002167	0.00318	785.19	563.5	1.39	NnnHXLKUBnSvAQeGLs	Info	ELL2	elongation factor, RNA polymerase II, 2	22936
280	0.0002258	0.0033	247.55	126.82	1.95	i13nKFKuP0JSoJB6hU	Info	ASF1B	ASF1 anti-silencing function 1 homolog B (S. cerevisiae)	55723
281	0.0002266	0.0033	210.52	148.03	1.42	EkeagF7l1IR51e4D3g	Info	KNTC1	kinetochore associated 1	9735
282	0.0002314	0.00336	176.98	105.09	1.68	lo7qXyXUrUhxx3O91I	Info	KIF4A	kinesin family member 4A	24137
283	0.0002372	0.00343	402.83	684.19	0.59	Z17iRrfjQHZX3t6Unk	Info	ULBP2	UL16 binding protein 2	80328	Natural killer cell mediated cytotoxicity
284	0.0002392	0.00345	284.47	135.8	2.09	0tLSQHUQKdfgvboKew	Info	RFC3	replication factor C (activator 1) 3, 38kDa	5983	Perou's- Intrinsic- Breast-Cancer-Genes, DNA_adducts, DNA_damage
285	0.0002434	0.00349	186.4	109.25	1.71	cedO1ySvSCHklC9I7A	Info	ISM1	isthmin 1 homolog (zebrafish)	140862
286	0.0002445	0.00349	762.63	331.67	2.3	TuUn0AFY7rqzSikmnw	Info	MELK	maternal embryonic leucine zipper kinase	9833
287	0.0002457	0.00349	152.43	283.42	0.54	it1ISdTSgUJApSMl4Q	Info	HSPB8	heat shock 22kDa protein 8	26353	Perou's- Intrinsic- Breast-Cancer-Genes
288	0.0002464	0.00349	695.41	454.57	1.53	QdQghd3XurkPge9Nb0	Info	NT5C3	5'-nucleotidase, cytosolic III	51251	Nicotinate and nicotinamide metabolism, Purine metabolism, Pyrimidine metabolism
289	0.0002468	0.00349	223.54	312.11	0.72	oIvgZd1ylHEB4VdJKk	Info	PLXNB1	plexin B1	5364	Perou's- Intrinsic- Breast-Cancer-Genes, Axon guidance
290	0.0002474	0.00349	1039.19	622.87	1.67	3i9eD.gSjxeiXolH8I	Info	ABCE1	ATP-binding cassette, sub-family E (OABP), member 1	6059
291	0.0002529	0.00356	209.5	138.31	1.51	HfTnpZbiv8dSb1ZT7Q	Info	ASB13	ankyrin repeat and SOCS box containing 13	79754
292	0.0002583	0.00362	260.24	193.33	1.35	ZJJtBHulFCFuiimiBM	Info	SNCG	synuclein, gamma (breast cancer-specific protein 1)	6623	immunology
293	0.0002593	0.00362	630.72	244.28	2.58	TqCLahRL88UPeKC1l8	Info	MAD2L1	MAD2 mitotic arrest deficient-like 1 (yeast)	4085	Cell cycle, cell_cycle
294	0.0002601	0.00362	333.12	213.72	1.56	c1ILCUnujVlR0gCmII	Info	POLA2	polymerase (DNA directed), alpha 2 (70kD subunit)	23649	DNA polymerase, Purine metabolism, Pyrimidine metabolism
295	0.0002607	0.00362	223.07	317.33	0.7	c0eXxdXRr77ih4u7oI	Info	TMEM173	transmembrane protein 173	340061
296	0.0002634	0.00363	532.11	2608	0.2	Kr.f.inlMeUe2K6IeI	Info	SPRR2F	small proline-rich protein 2F	6705
297	0.0002636	0.00363	198.76	118.41	1.68	uJtXqdzWYrlLJu5KxM	Info	C9orf140	chromosome 9 open reading frame 140	89958
298	0.0002694	0.0037	2580.36	1915.31	1.35	K769I_Kf_.ii.p9S1U	Info	NDUFB5	NADH dehydrogenase (ubiquinone) 1 beta subcomplex, 5, 16kDa	4711	Oxidative phosphorylation
299	0.0002705	0.0037	392.32	297.27	1.32	BoqNO4vpcfELLgL1f8	Info	PRMT6	protein arginine methyltransferase 6	55170	Aminophosphonate metabolism, Androgen and estrogen metabolism, Histidine metabolism, Nitrobenzene degradation, Selenoamino acid metabolism, Tryptophan metabolism, Tyrosine metabolism
300	0.0002807	0.00383	139.94	222.86	0.63	EGF176FVG.6ezX81SU	Info	LAYN	layilin	143903
301	0.0002821	0.00383	444.7	333.91	1.33	Zu5ekrollZNJpdqg6A	Info	NA	NA	NA
302	0.000283	0.00383	321.65	258.98	1.24	xYfXovD30kIrhXqJsc	Info	SOCS4	suppressor of cytokine signaling 4	122809	Jak-STAT signaling pathway
303	0.0002858	0.00386	122.57	189.18	0.65	cRElEvlA1bHX5Raf3I	Info	PTPRM	protein tyrosine phosphatase, receptor type, M	5797	Perou's- Intrinsic- Breast-Cancer-Genes, Adherens junction, Cell adhesion molecules (CAMs), cell_cycle, cell_signaling
304	0.0002871	0.00386	1693.89	1055.17	1.61	Bipe51ESW6.3j.RTlY	Info	NPM3	nucleophosmin/nucleoplasmin 3	10360
305	0.0002883	0.00387	2418.53	4047.76	0.6	ciuyoP_Xl9eSF4np.o	Info	FLNB	filamin B, beta	2317	Perou's- Intrinsic- Breast-Cancer-Genes, Focal adhesion, MAPK signaling pathway, immunology
306	0.0002928	0.00392	107.82	243.6	0.44	f6ACLxRu_S69eGeeVk	Info	NA	NA	NA
307	0.0002959	0.00393	731	581.48	1.26	Q4ILk0rlK620kIB5lQ	Info	MIB2	mindbomb homolog 2 (Drosophila)	142678	Perou's- Intrinsic- Breast-Cancer-Genes
308	0.000296	0.00393	1215.23	456.75	2.66	liCOpICeiVei_nu3u8	Info	FEN1	flap structure-specific endonuclease 1	2237	DNA_replication
309	0.0002972	0.00394	111.99	151.68	0.74	HSFESF1UqEl1UsNCvQ	Info	PRB3	proline-rich protein BstNI subfamily 3	5544	immunology
310	0.0003003	0.00396	154.65	110.47	1.4	WXbSVWdKUb00lQmCP8	Info	HAUS8	HAUS augmin-like complex, subunit 8	93323
311	0.0003017	0.00397	1329.38	2606.69	0.51	WFCNmmeR3JerhItIdY	Info	DAPP1	dual adaptor of phosphotyrosine and 3-phosphoinositides	27071
312	0.0003035	0.00398	253.77	177.23	1.43	lS.0sOLoSwuuneSOlU	Info	DIS3L	DIS3 mitotic control homolog (S. cerevisiae)-like	115752
313	0.0003075	0.00402	1374.38	866.25	1.59	6Uf5NQR30VF1TGQqjs	Info	TXNDC5	thioredoxin domain containing 5 (endoplasmic reticulum)	81567
314	0.0003081	0.00402	880.46	516.48	1.7	6JFXS9e5dJUSlHuMOs	Info	CA12	carbonic anhydrase XII	771	Nitrogen metabolism
315	0.0003121	0.00405	337.99	201.47	1.68	6VSPfSfjXorf9y3ifc	Info	HMMR	hyaluronan-mediated motility receptor (RHAMM)	3161	ECM-receptor interaction, cell_signaling, metastasis
316	0.0003153	0.00408	307	191.55	1.6	K0wQGrT6QpK2QWenqQ	Info	MRPL2	mitochondrial ribosomal protein L2	51069
317	0.0003235	0.00416	406.95	283.36	1.44	ZsbVFe1UjVc9XUQwSA	Info	SLC1A5	solute carrier family 1 (neutral amino acid transporter), member 5	6510	immunology
318	0.0003237	0.00416	589.69	404.48	1.46	6efhSYjuT.lKNM_tO0	Info	RRP15	ribosomal RNA processing 15 homolog (S. cerevisiae)	51018
319	0.0003246	0.00416	284.32	442.19	0.64	NpCU.EgFR2kVS3BFEE	Info	DUOX1	dual oxidase 1	53905
320	0.0003259	0.00417	576.99	391.57	1.47	lefnKdDxR97_f7o16g	Info	METTL1	methyltransferase like 1	4234
321	0.0003325	0.00424	92.52	163.84	0.56	WUqKupd_vUp34DLkl8	Info	INPP5D	inositol polyphosphate-5-phosphatase, 145kDa	3635	B cell receptor signaling pathway, Fc epsilon RI signaling pathway, Insulin signaling pathway, Phosphatidylinositol signaling system, cell_cycle, cell_signaling, immunology
322	0.000335	0.00426	427.64	706.67	0.61	uhJtVbu6DuqPAJPzQU	Info	NCCRP1	non-specific cytotoxic cell receptor protein 1 homolog (zebrafish)	342897
323	0.0003374	0.00427	392.28	532.69	0.74	Qe5RTVlJT2dceOIQjs	Info	SDHA	succinate dehydrogenase complex, subunit A, flavoprotein (Fp)	6389	Perou's- Intrinsic- Breast-Cancer-Genes, Electron Transport Reaction in Mitochondria, Citrate cycle (TCA cycle), Oxidative phosphorylation
324	0.0003411	0.00431	317.34	189.01	1.68	0yeeXXDfXnLqFF9F6o	Info	HAUS4	HAUS augmin-like complex, subunit 4	54930
325	0.0003462	0.00436	376.1	242.23	1.55	u2q4gVCb6B7IVte2Hs	Info	CCNF	cyclin F	899	cell_cycle
326	0.0003524	0.00442	139.09	389.59	0.36	HonqnQVHv.Cj_Z8fuk	Info	BCAT1	branched chain amino-acid transaminase 1, cytosolic	586	Pantothenate and CoA biosynthesis, Valine, leucine and isoleucine biosynthesis, Valine, leucine and isoleucine degradation, metabolism
327	0.0003562	0.00444	357.87	663.65	0.54	6nU3Hf4J95Un5Pv3KI	Info	SNRPN	small nuclear ribonucleoprotein polypeptide N	6638	immunology
328	0.0003568	0.00444	323.63	148.24	2.18	xoUv41Px71hTCfTeW4	Info	PRIM1	primase, DNA, polypeptide 1 (49kDa)	5557	DNA polymerase, Purine metabolism, Pyrimidine metabolism, DNA_adducts, DNA_damage
329	0.0003569	0.00444	236.91	383.39	0.62	ofu_QqQXbU.wekXSo8	Info	FAM176A	family with sequence similarity 176, member A	84141
330	0.0003598	0.00445	534.85	320.53	1.67	lo1eNU.13htRdcVTKI	Info	CDK2	cyclin-dependent kinase 2	1017	CDK Regulation of DNA Replication, Cell Cycle: G1/S Check Point , Cyclin E Destruction Pathway, Cyclins and Cell Cycle Regulation, E2F1 Destruction Pathway, Estrogen-responsive protein Efp controls cell cycle and breast tumors growth, Influence of Ras and Rho proteins on G1 to S Transition, p53 Signaling Pathway, RB Tumor Suppressor/Checkpoint Signaling in response to DNA damage, Regulation of p2…
331	0.0003603	0.00445	391.23	495.38	0.79	ig7oIHwmgJ5UAdaopI	Info	LAMB1	laminin, beta 1	3912	Prion Pathway, Cell Communication, ECM-receptor interaction, Focal adhesion, Prion disease
332	0.0003751	0.00462	189.06	381.72	0.5	ci7IlTNVMi3FyJKrZQ	Info	EMR2	egf-like module containing, mucin-like, hormone receptor-like 2	30817
333	0.0003927	0.00483	587.47	1162.33	0.51	xU646Ov6AqDvrl.7lE	Info	DUSP3	dual specificity phosphatase 3	1845	MAPK signaling pathway, cell_cycle, cell_signaling
334	0.0003968	0.00486	2168.77	1088.02	1.99	Z6hXT6N694ooRF6TaM	Info	RPF2	ribosome production factor 2 homolog (S. cerevisiae)	84154
335	0.000406	0.00496	153.77	103.75	1.48	uq4nkXjy_ApdCBAR5I	Info	PTGS1	prostaglandin-endoperoxide synthase 1 (prostaglandin G/H synthase and cyclooxygenase)	5742	Aspirin Blocks Signaling Pathway Involved in Platelet Activation, Eicosanoid Metabolism, Mechanism of Acetaminophen Activity and Toxicity, Arachidonic acid metabolism, immunology
336	0.0004152	0.00506	271.36	159.03	1.71	01OVCvVK5KEiu6XPsU	Info	C17orf53	chromosome 17 open reading frame 53	78995
337	0.0004176	0.00507	364.16	282.68	1.29	33_7VUeyKGuJZJ5NBc	Info	CDCA4	cell division cycle associated 4	55038
338	0.0004258	0.00515	3610.75	1435.26	2.52	Be1Z5u.1342oHXn3X4	Info	MT1X	metallothionein 1X	4501
339	0.0004285	0.00517	196.45	359.65	0.55	ceSnuwk78Xvp_f7u3s	Info	DPYSL2	dihydropyrimidinase-like 2	1808	Axon guidance
340	0.0004316	0.00519	5194.42	9778.86	0.53	TeAETtUh5Meq204rt0	Info	KLK7	kallikrein-related peptidase 7	5650
341	0.0004341	0.00519	1022.99	589.71	1.73	Z9775ohHkh1HuWK_B0	Info	NXT1	NTF2-like export factor 1	29107
342	0.0004344	0.00519	219.7	164.57	1.33	3nBcXkKIne4_k1U054	Info	NA	NA	NA
343	0.0004378	0.00519	98.23	139.6	0.7	fwMp03F3F3qpWhp55o	Info	PRSS22	protease, serine, 22	64063
344	0.0004382	0.00519	428.33	536.14	0.8	xX1ZSKn7gSFoihLo_8	Info	RBM5	RNA binding motif protein 5	10181
345	0.0004386	0.00519	217.05	338.27	0.64	Bef9R_dMywKjX9J5S4	Info	ARMCX2	armadillo repeat containing, X-linked 2	9823
346	0.0004392	0.00519	380.34	166.57	2.28	ipUX0u7gHYLn60Xg_8	Info	C11orf82	chromosome 11 open reading frame 82	220042
347	0.0004438	0.00523	1503.75	716.1	2.1	6UigNhN1ExNiSJawUU	Info	DDX39A	DEAD (Asp-Glu-Ala-Asp) box polypeptide 39A	10212
348	0.0004527	0.00531	1291.69	1860.04	0.69	69GaAxGeVRa7oVR0rc	Info	NA	NA	NA
349	0.0004536	0.00531	221.98	311.2	0.71	HBFFlFF1RNXivph7cQ	Info	ATP13A2	ATPase type 13A2	23400	Folate biosynthesis, Starch and sucrose metabolism
350	0.0004538	0.00531	1281.59	953.01	1.34	iZauVnkv36hMomQIJw	Info	CEBPD	CCAAT/enhancer binding protein (C/EBP), delta	1052	gene_regulation, transcription
351	0.0004619	0.00538	2403.92	1370.63	1.75	ltLUV5VtR.VN12swNM	Info	TOMM40	translocase of outer mitochondrial membrane 40 homolog (yeast)	10452
352	0.0004687	0.00545	3308.79	1047.31	3.16	HClLklAJJdNRQpNZ4I	Info	CDC20	cell division cycle 20 homolog (S. cerevisiae)	991	Cell cycle, Ubiquitin mediated proteolysis
353	0.0004792	0.00555	924.31	325.7	2.84	ojLV_BETnlid6ABVEk	Info	UBE2C	ubiquitin-conjugating enzyme E2C	11065	Ubiquitin mediated proteolysis
354	0.0004808	0.00556	517.16	889.95	0.58	QeXFkTVRp4KEII6OVM	Info	GSN	gelsolin	2934	Erk and PI-3 Kinase Are Necessary for Collagen Binding in Corneal Epithelia, HIV-I Nef: negative effector of Fas and TNF, Rho cell motility signaling pathway, Regulation of actin cytoskeleton, immunology
355	0.0004884	0.00562	570.73	924.81	0.62	f19hdR5lUXV5e7u8.Q	Info	SLC25A23	solute carrier family 25 (mitochondrial carrier; phosphate carrier), member 23	79085
356	0.0004893	0.00562	1184.65	767.85	1.54	ltOll5e09eHRRbVSuA	Info	IMPDH1	IMP (inosine 5'-monophosphate) dehydrogenase 1	3614	Purine metabolism, pharmacology
357	0.0004929	0.00564	707.8	358.16	1.98	960K2Qn564AoVRgu_g	Info	HPRT1	hypoxanthine phosphoribosyltransferase 1	3251	Purine metabolism, immunology, pharmacology
358	0.0004934	0.00564	522.61	272.52	1.92	HfpVTFVBftS6JUH3Ao	Info	RACGAP1	Rac GTPase activating protein 1	29127
359	0.0005086	0.0058	215.37	317.73	0.68	uWhno74XoYLseXwYf4	Info	TRAK1	trafficking protein, kinesin binding 1	22906
360	0.0005117	0.00581	830.27	1551.8	0.54	QXiUguq58x1QF_LtSU	Info	MARCKSL1	MARCKS-like 1	65108
361	0.0005129	0.00581	152.89	430.01	0.36	E6u7ihOqeChXiifZBw	Info	TMEM132A	transmembrane protein 132A	54972
362	0.0005364	0.00606	307.62	465.04	0.66	3p46XcX_zUogHkiSV4	Info	TMEM2	transmembrane protein 2	23670
363	0.0005404	0.00608	547.03	277.62	1.97	riguY2oF1zMfW.l2a8	Info	RPL36A	ribosomal protein L36a	6173	Ribosome
364	0.0005405	0.00608	660.66	380.35	1.74	rV0XE9TLqVuqdeuTfA	Info	TSPAN4	tetraspanin 4	7106
365	0.0005472	0.00613	529.62	1213.55	0.44	Kf_fSnCJ5dnf7VVPKM	Info	SH3KBP1	SH3-domain kinase binding protein 1	30011	CBL mediated ligand-induced downregulation of EGF receptors
366	0.0005483	0.00613	328.62	206.1	1.59	fV_BS7XIUjj.5U7s1U	Info	MARS2	methionyl-tRNA synthetase 2, mitochondrial	92935	Aminoacyl-tRNA biosynthesis, Methionine metabolism, Selenoamino acid metabolism
367	0.0005502	0.00613	1787.74	924.67	1.93	TFXnpoyQh3ui.vS6xo	Info	TFDP1	transcription factor Dp-1	7027	Cell Cycle: G1/S Check Point , Cyclin E Destruction Pathway, Cyclins and Cell Cycle Regulation, E2F1 Destruction Pathway, Influence of Ras and Rho proteins on G1 to S Transition, Regulation of p27 Phosphorylation during Cell Cycle Progression, Cell cycle, TGF-beta signaling pathway
368	0.0005554	0.00617	799.55	588.25	1.36	WvHo8nV117uOsU5Mi0	Info	NA	NA	NA
369	0.0005565	0.00617	250.99	130.94	1.92	uOq6EEW0haiFKknfRI	Info	HJURP	Holliday junction recognition protein	55355
370	0.0005654	0.00625	1402.26	691.76	2.03	HXfUJXm1JibRJEF5AA	Info	LMNB2	lamin B2	84823	Caspase Cascade in Apoptosis, FAS signaling pathway ( CD95 ), HIV-I Nef: negative effector of Fas and TNF, TNFR1 Signaling Pathway, Cell Communication
371	0.0005684	0.00627	291.76	486.89	0.6	TpXkSunv37e87SKBLU	Info	STAT2	signal transducer and activator of transcription 2, 113kDa	6773	IFN alpha signaling pathway, Jak-STAT signaling pathway, immunology, signal_transduction
372	0.0005907	0.00645	429.86	1000.55	0.43	WuH3ixLwvXXP5R6nvo	Info	YPEL5	yippee-like 5 (Drosophila)	51646
373	0.0005912	0.00645	3836.17	2160.09	1.78	QrrrTorr9rqDhB.jTo	Info	NA	NA	NA
374	0.0005924	0.00645	177.11	259.69	0.68	0dW3111XpB542H_7d4	Info	CBS	cystathionine-beta-synthase	875	Glycine, serine and threonine metabolism, Huntington\'s disease, Methionine metabolism, Selenoamino acid metabolism, immunology
375	0.0005928	0.00645	506.01	1106.92	0.46	HkHUh4rcWKp0BHcblQ	Info	IGFBP6	insulin-like growth factor binding protein 6	3489	Ghrelin: Regulation of Food Intake and Energy Homeostasis
376	0.0005972	0.00645	482.95	217.98	2.22	ZtSQs2tJRgIYTzdeVI	Info	NUP35	nucleoporin 35kDa	129401
377	0.000598	0.00645	262.74	634.28	0.41	Wc8GcY5eBcULedeVQI	Info	HIST1H2BD	histone cluster 1, H2bd	3017
378	0.0005983	0.00645	732.84	464.25	1.58	6fIJR4Q903itTlJCfU	Info	SQLE	squalene epoxidase	6713	Perou's- Intrinsic- Breast-Cancer-Genes, Biosynthesis of steroids, Terpenoid biosynthesis
379	0.000599	0.00645	481.67	226.04	2.13	Qh16B5UD6IqLIAdeq4	Info	EXOSC9	exosome component 9	5393
380	0.0005996	0.00645	902.2	581.69	1.55	fm77U_cgQWDMsRhfXk	Info	PSMG1	proteasome (prosome, macropain) assembly chaperone 1	8624
381	0.0006009	0.00645	406.38	558.79	0.73	6fVlaRVH3sxMBpQru4	Info	CDC42EP5	CDC42 effector protein (Rho GTPase binding) 5	148170
382	0.0006034	0.00646	96.01	223.44	0.43	if1XyXuN5U441WEkA4	Info	SPRR2C	small proline-rich protein 2C (pseudogene)	6702
383	0.0006059	0.00647	571.45	287.19	1.99	9563aeK4RnLhJUMqrw	Info	NA	NA	NA
384	0.0006088	0.00649	371.95	183.59	2.03	0ofRQkgMVokZTUQrnk	Info	MCM5	minichromosome maintenance complex component 5	4174	CDK Regulation of DNA Replication, Cell cycle
385	0.0006146	0.00653	142.63	487.12	0.29	E9SlZdCJ69iVeughOQ	Info	APOE	apolipoprotein E	348	Alzheimer\'s disease, Neurodegenerative Disorders, immunology
386	0.0006157	0.00653	249.07	347.23	0.72	Wcqct9XxdAp3RxboUU	Info	HSPA5	heat shock 70kDa protein 5 (glucose-regulated protein, 78kDa)	3309	Prion Pathway, Stathmin and breast cancer resistance to antimicrotubule agents, Antigen processing and presentation, MAPK signaling pathway, Neurodegenerative Disorders, Prion disease
387	0.0006178	0.00653	430.29	314.76	1.37	ZppdNvf5fXrRTecZ6A	Info	CMTM8	CKLF-like MARVEL transmembrane domain containing 8	152189
388	0.0006286	0.00663	363.66	242.37	1.5	3oeDevdd_xFXQVzkl4	Info	SUV39H1	suppressor of variegation 3-9 homolog 1 (Drosophila)	6839	Lysine degradation
389	0.0006413	0.00675	1080.21	636.42	1.7	l.eSZlGKOlRCSNxx2g	Info	CKS2	CDC28 protein kinase regulatory subunit 2	1164	cell_cycle, cell_signaling, signal_transduction
390	0.0006548	0.00687	348.02	1490.19	0.23	0Vb3Klul.liHskiAGw	Info	HES4	hairy and enhancer of split 4 (Drosophila)	57801
391	0.0006567	0.00687	573.25	1726.4	0.33	QUcilHt9An3dFclArU	Info	SH3KBP1	SH3-domain kinase binding protein 1	30011	CBL mediated ligand-induced downregulation of EGF receptors
392	0.0006597	0.00689	1604.26	699.38	2.29	3mkS1R9VN1ULK67yAE	Info	RBM14	RNA binding motif protein 14	10432
393	0.000665	0.00692	282.99	831.61	0.34	fbqB53X_SVT9UJ3vQs	Info	PMEPA1	prostate transmembrane protein, androgen induced 1	56937
394	0.0006659	0.00692	274.62	344.73	0.8	0iEd5d66eSJDFQl0.o	Info	FYCO1	FYVE and coiled-coil domain containing 1	79443
395	0.0006758	0.00699	208.01	122.91	1.69	EAFkjpF1bdI1IASUqU	Info	CDCA2	cell division cycle associated 2	157313
396	0.0006766	0.00699	365.39	157.93	2.31	up75k7tIhTRUng3yac	Info	SKP2	S-phase kinase-associated protein 2 (p45)	6502	Cell Cycle: G1/S Check Point , E2F1 Destruction Pathway, Regulation of p27 Phosphorylation during Cell Cycle Progression, Cell cycle, Ubiquitin mediated proteolysis
397	0.0006782	0.00699	165.86	103.86	1.6	fEVjEV5E0ER2VqJ580	Info	ALOX15B	arachidonate 15-lipoxygenase, type B	247	Arachidonic acid metabolism
398	0.0006803	0.00699	301.04	201.68	1.49	uS9TIJ5InZICj4mSok	Info	C21orf63	chromosome 21 open reading frame 63	59271
399	0.0006992	0.00717	741.1	512.62	1.45	QpZVLnjojlH9u4eYE8	Info	C20orf20	chromosome 20 open reading frame 20	55257
400	0.0007209	0.00736	7520.61	10833.09	0.69	c6HSrefVUT6nhbt3cs	Info	KLK5	kallikrein-related peptidase 5	25818
401	0.0007218	0.00736	412.73	698.44	0.59	NXf37l_9H3vgVdseWo	Info	RHBDF1	rhomboid 5 homolog 1 (Drosophila)	64285
402	0.0007245	0.00736	628.97	800.26	0.79	HVQfZXlR_H0UDV9eiE	Info	ID3	inhibitor of DNA binding 3, dominant negative helix-loop-helix protein	3399	TGF-beta signaling pathway, gene_regulation, transcription
403	0.0007249	0.00736	217.84	298.7	0.73	Ql_iLopJIjqDoreCCc	Info	NA	NA	NA
404	0.0007333	0.00743	690.77	1177.59	0.59	ZiiOfneYrSFroguBug	Info	NA	NA	NA
405	0.0007395	0.00747	1762.55	2267.32	0.78	KddScWSJUQFSk3NAtU	Info	NCCRP1	non-specific cytotoxic cell receptor protein 1 homolog (zebrafish)	342897
406	0.0007429	0.00748	1232.67	752.43	1.64	EES4SOJNEjWCKB1600	Info	LYAR	Ly1 antibody reactive homolog (mouse)	55646
407	0.0007446	0.00748	213.2	303.39	0.7	NkLsYnuVBSYkXX0rx8	Info	PABPC3	poly(A) binding protein, cytoplasmic 3	5042
408	0.0007455	0.00748	298.13	149.31	2	lUVpJ3yhE9UgiaAjT4	Info	BRI3BP	BRI3 binding protein	140707
409	0.0007507	0.00751	161.23	116.23	1.39	oOmVVJa6z9DQhLl5Ig	Info	HAUS8	HAUS augmin-like complex, subunit 8	93323
410	0.0007531	0.00752	2591.46	4144.62	0.63	NICr.zoUOVS_0tIlvo	Info	SGK1	serum/glucocorticoid regulated kinase 1	6446
411	0.0007593	0.00756	264.68	160.94	1.64	BepQfvreD3XB1P_Ank	Info	TTK	TTK protein kinase	7272	cell_cycle, cell_signaling, signal_transduction
412	0.0007648	0.0076	249.35	433.31	0.58	rr5FXRA6SBLOwJ6wRc	Info	SLC39A8	solute carrier family 39 (zinc transporter), member 8	64116
413	0.0007703	0.00763	2731.01	1751.7	1.56	HokCYoXojAZ6JDdfoI	Info	SRSF1	serine/arginine-rich splicing factor 1	6426
414	0.0007796	0.00771	262.52	389.07	0.67	3fZAi4YpVuogaHXSHc	Info	EPS8L1	EPS8-like 1	54869
415	0.0007862	0.00773	615.47	240.2	2.56	oy7ro9Uep3rX1fo1bQ	Info	AGPAT5	1-acylglycerol-3-phosphate O-acyltransferase 5 (lysophosphatidic acid acyltransferase, epsilon)	55326
416	0.0007875	0.00773	98.04	175.8	0.56	9ltuzu_5210.Tr_6n0	Info	OR4K15	olfactory receptor, family 4, subfamily K, member 15	81127
417	0.0007876	0.00773	467.32	299.77	1.56	cdegMBCcPXc5RSdSEs	Info	CTNNAL1	catenin (cadherin-associated protein), alpha-like 1	8727
418	0.000792	0.00775	190	152.31	1.25	uVHqJH_yk_TgU6jjj0	Info	WEE1	WEE1 homolog (S. pombe)	7465	cdc25 and chk1 Regulatory Pathway in response to DNA damage, Cell Cycle: G2/M Checkpoint, RB Tumor Suppressor/Checkpoint Signaling in response to DNA damage, Cell cycle, immunology
419	0.0008017	0.00781	826.99	474.08	1.74	0V6CMrJByHtv.romvQ	Info	TFB2M	transcription factor B2, mitochondrial	64216
420	0.0008021	0.00781	1170.81	962.43	1.22	f6X9cSonSwXoadwp6A	Info	SRSF4	serine/arginine-rich splicing factor 4	6429
421	0.0008125	0.0079	3614.12	2505.47	1.44	lrug9PjSge1K.PnlqI	Info	PSMD6	proteasome (prosome, macropain) 26S subunit, non-ATPase, 6	9861	Proteasome
422	0.0008174	0.00791	233.64	522.73	0.45	EF3.vqgq6T3nhRJHUE	Info	NRBP2	nuclear receptor binding protein 2	340371
423	0.0008183	0.00791	755.83	358.95	2.11	Wg57u3taRVrKXj6v3I	Info	AURKA	aurora kinase A	6790	Role of Ran in mitotic spindle regulation
424	0.0008198	0.00791	257.02	401.03	0.64	QElrAaDRs69.e6t7pE	Info	DEF8	differentially expressed in FDCP 8 homolog (mouse)	54849
425	0.0008256	0.00795	154.66	120.15	1.29	TN9VNamUSCRtF9xShc	Info	THOC6	THO complex 6 homolog (Drosophila)	79228
426	0.0008432	0.0081	275.96	169.9	1.62	6PUmKK6yqpc6B6cfoQ	Info	DHX9	DEAH (Asp-Glu-Ala-His) box polypeptide 9	1660
427	0.0008486	0.00813	169.83	275.89	0.62	lU36pJSlfl9P.EiskQ	Info	SIK1	salt-inducible kinase 1	150094
428	0.0008644	0.00826	8305.44	3413.93	2.43	6yzOVwBtKpkd7On2mk	Info	HIST1H4C	histone cluster 1, H4c	8364
429	0.0008826	0.00842	477.48	727.21	0.66	ZeR5ueuGDUT03Q6CjU	Info	GADD45A	growth arrest and DNA-damage-inducible, alpha	1647	ATM Signaling Pathway, Cell Cycle: G2/M Checkpoint, Hypoxia and p53 in the Cardiovascular system, p53 Signaling Pathway, Cell cycle, MAPK signaling pathway
430	0.0009044	0.00861	213.94	330.12	0.65	Bpeyv2kQv0mIgogB5c	Info	ARMCX6	armadillo repeat containing, X-linked 6	54470
431	0.0009152	0.00869	193.93	137.22	1.41	lKKIuwl4K3.yCn10.o	Info	BUB1	budding uninhibited by benzimidazoles 1 homolog (yeast)	699	Cell cycle, immunology
432	0.0009323	0.00882	412.27	803.71	0.51	ipWbdgqkXuB0Ap3.SI	Info	HIST2H2AA3	histone cluster 2, H2aa3	8337
433	0.0009335	0.00882	1963.13	1442	1.36	EFju.lS3QOU7liB5VI	Info	EFEMP1	EGF containing fibulin-like extracellular matrix protein 1	2202
434	0.0009352	0.00882	561.17	263.63	2.13	f6fRp6c7oSQi2.2aCU	Info	NA	NA	NA
435	0.0009466	0.0089	398.52	311.22	1.28	06CvPSuaE8UG7kqObU	Info	KATNA1	katanin p60 (ATPase containing) subunit A 1	11104
436	0.000951	0.00893	449.87	254.01	1.77	WF0J1QEkb5qAigiIu4	Info	C16orf53	chromosome 16 open reading frame 53	79447
437	0.0009568	0.00896	1013.94	730.96	1.39	6faKG5XRV0etR6fiHQ	Info	GPX3	glutathione peroxidase 3 (plasma)	2878	Arachidonic acid metabolism, Glutathione metabolism, pharmacology
438	0.0009683	0.00902	582.55	253.79	2.3	ByBzz4UZddQtUmJW7E	Info	NA	NA	NA
439	0.0009685	0.00902	13019.68	9218.52	1.41	055155VOJ7lC7lSp5M	Info	MT1A	metallothionein 1A	4489
440	0.0009701	0.00902	445.48	210.27	2.12	WooI8XIZOf1ISpv_nk	Info	POLR1E	polymerase (RNA) I polypeptide E, 53kDa	64425
441	0.000986	0.00915	171.25	306.89	0.56	fLF6oryO7v0p_i7OLo	Info	TP53INP1	tumor protein p53 inducible nuclear protein 1	94241
442	0.0009898	0.00916	993.11	483.83	2.05	0Ufe1T9FKOHCkJ1e6U	Info	SNRNP40	small nuclear ribonucleoprotein 40kDa (U5)	9410	Perou's- Intrinsic- Breast-Cancer-Genes
443	0.0009928	0.00917	454.79	1208.19	0.38	iiipihinwAfdI0NuTU	Info	TUBB2A	tubulin, beta 2A	7280	Gap junction
444	0.0009983	0.0092	310.63	677.27	0.46	Hua3_911uAB7tYgR2o	Info	PDGFA	platelet-derived growth factor alpha polypeptide	5154	Cytokines and Inflammatory Response, Mechanism of Gene Regulation by Peroxisome Proliferators via PPARa(alpha), PDGF Signaling Pathway, Phospholipids as signalling intermediaries, immunology, misc, signal_transduction

## Sheet: HPV75
	Parametric p-value	FDR	Geom mean of intensities in class 1	Geom mean of intensities in class 2	Fold-change	UniqueID	Anno- tations	Symbol	Name	EntrezID	DefinedGenelist
1	< 1e-07	< 1e-07	87.28	392.13	0.22	EUTVFxIcUX9iNKFBeg	Info	LDOC1	leucine zipper, down-regulated in cancer 1	23641
2	< 1e-07	< 1e-07	744.17	154.34	4.82	NeX0pSCQFA.FK.p6KI	Info	KDELR3	KDEL (Lys-Asp-Glu-Leu) endoplasmic reticulum protein retention receptor 3	11015	Perou's- Intrinsic- Breast-Cancer-Genes
3	< 1e-07	< 1e-07	163.44	1293.88	0.13	Z99V3cQV3ddJn339_s	Info	S100A4	S100 calcium binding protein A4	6275	immunology
4	< 1e-07	< 1e-07	1464.68	6737.41	0.22	BqEleEdf0hXT19UiO8	Info	KLK5	kallikrein-related peptidase 5	25818
5	< 1e-07	< 1e-07	497.41	2267.32	0.22	KddScWSJUQFSk3NAtU	Info	NCCRP1	non-specific cytotoxic cell receptor protein 1 homolog (zebrafish)	342897
6	< 1e-07	< 1e-07	995.63	198.88	5.01	ccp.nyzTtTv19F0uic	Info	NUSAP1	nucleolar and spindle associated protein 1	51203
7	< 1e-07	< 1e-07	249.33	756.32	0.33	iUJ6v00HqOUwEIFK1Y	Info	DMKN	dermokine	93099
8	< 1e-07	< 1e-07	117.16	414.62	0.28	if7UTqW_F8i8Ka_f.4	Info	ZNF365	zinc finger protein 365	22891
9	< 1e-07	< 1e-07	757.98	171.12	4.43	o.erexakdxenB6NKaw	Info	KDELR3	KDEL (Lys-Asp-Glu-Leu) endoplasmic reticulum protein retention receptor 3	11015	Perou's- Intrinsic- Breast-Cancer-Genes
10	< 1e-07	< 1e-07	1151.77	267.68	4.3	rSTjV0ngdAJbQIX5dU	Info	CCNB2	cyclin B2	9133	Estrogen-responsive protein Efp controls cell cycle and breast tumors growth, Cell cycle
11	< 1e-07	< 1e-07	1481.33	380.72	3.89	iTtHHqiu9edyfUY4pk	Info	PRC1	protein regulator of cytokinesis 1	9055
12	< 1e-07	< 1e-07	499.78	174.38	2.87	ZoUnhK0Lul.3rf4ETQ	Info	CMBL	carboxymethylenebutenolidase homolog (Pseudomonas)	134147
13	< 1e-07	< 1e-07	224.42	585.03	0.38	69LhcKElIkcJ56gVN4	Info	HES2	hairy and enhancer of split 2 (Drosophila)	54626
14	< 1e-07	< 1e-07	107.99	315.12	0.34	6V7eMioFXseB.u_FMk	Info	SH3BGRL2	SH3 domain binding glutamic acid-rich protein like 2	83699
15	< 1e-07	< 1e-07	98.3	454.55	0.22	idTxyHuJ1einoXq.pE	Info	LOC100216001	hypothetical LOC100216001	100216001
16	< 1e-07	< 1e-07	1233.16	423.84	2.91	x_JRky7RkXuNUnHyis	Info	CCNB1IP1	cyclin B1 interacting protein 1, E3 ubiquitin protein ligase	57820	Tryptophan metabolism
17	< 1e-07	< 1e-07	737.28	136.22	5.41	6kDnOI5Oip5XsVSR_4	Info	THBD	thrombomodulin	7056	Complement and coagulation cascades
18	< 1e-07	< 1e-07	331.85	96.34	3.44	EFIl20d6F6tINX6rcs	Info	NLRP2	NLR family, pyrin domain containing 2	55655	Perou's- Intrinsic- Breast-Cancer-Genes
19	< 1e-07	< 1e-07	191.02	1099.26	0.17	uqSQSTccfWIRkTTQpk	Info	CST6	cystatin E/M	1474
20	< 1e-07	< 1e-07	302.76	109.58	2.76	rt6H7sBJJLRvXaWUQU	Info	ADSSL1	adenylosuccinate synthase like 1	122622	Alanine and aspartate metabolism, Purine metabolism
21	< 1e-07	< 1e-07	457.66	103.75	4.41	uq4nkXjy_ApdCBAR5I	Info	PTGS1	prostaglandin-endoperoxide synthase 1 (prostaglandin G/H synthase and cyclooxygenase)	5742	Aspirin Blocks Signaling Pathway Involved in Platelet Activation, Eicosanoid Metabolism, Mechanism of Acetaminophen Activity and Toxicity, Arachidonic acid metabolism, immunology
22	< 1e-07	< 1e-07	87.88	818.86	0.11	rrUXVUoObUUIXyTHvg	Info	SNRPN	small nuclear ribonucleoprotein polypeptide N	6638	immunology
23	< 1e-07	< 1e-07	335.24	1181.66	0.28	KWfoRgQJRH3B596YHg	Info	SYNCRIP	synaptotagmin binding, cytoplasmic RNA interacting protein	10492
24	< 1e-07	< 1e-07	1437.41	249.39	5.76	xhqv9fnXlKPALU4v34	Info	CD68	CD68 molecule	968	angiogenesis, immunology, metastasis
25	< 1e-07	< 1e-07	638.65	1458.74	0.44	x3XVcjlOfX.t7xr5Ts	Info	PDHB	pyruvate dehydrogenase (lipoamide) beta	5162	Alanine and aspartate metabolism, Butanoate metabolism, Glycolysis / Gluconeogenesis, Pyruvate metabolism, Valine, leucine and isoleucine biosynthesis
26	< 1e-07	< 1e-07	494.75	152.67	3.24	lLkJVIh77K_f.fXXqQ	Info	CKAP2L	cytoskeleton associated protein 2-like	150468
27	< 1e-07	< 1e-07	436.41	146.54	2.98	ukAuCSgIKlekpQSnQI	Info	HMGB2	high-mobility group box 2	3148	Apoptotic DNA fragmentation and tissue homeostasis, Granzyme A mediated Apoptosis Pathway
28	< 1e-07	< 1e-07	269.36	101.59	2.65	rUt3feyk_64mNeHUSM	Info	KCNS3	potassium voltage-gated channel, delayed-rectifier, subfamily S, member 3	3790
29	< 1e-07	< 1e-07	209.99	482.22	0.44	Hn0IeeAkNS_de5yOsk	Info	SLC35A3	solute carrier family 35 (UDP-N-acetylglucosamine (UDP-GlcNAc) transporter), member A3	23443
30	< 1e-07	< 1e-07	91.69	254.53	0.36	NKTB_o1ansH53.v1RU	Info	SYTL4	synaptotagmin-like 4	94121
31	< 1e-07	< 1e-07	475.24	100.84	4.71	EKz7X8pqg6g1_eR75I	Info	ABI3BP	ABI family, member 3 (NESH) binding protein	25890
32	< 1e-07	< 1e-07	185.75	418.11	0.44	fQBeoP6vuzmDv0uXSE	Info	PTGS2	prostaglandin-endoperoxide synthase 2 (prostaglandin G/H synthase and cyclooxygenase)	5743	Eicosanoid Metabolism, Mechanism of Acetaminophen Activity and Toxicity, Mechanism of Gene Regulation by Peroxisome Proliferators via PPARa(alpha), Arachidonic acid metabolism, immunology, misc
33	< 1e-07	< 1e-07	378.11	1995.79	0.19	EVE.EA1qIeaOp7l6K4	Info	NA	NA	NA
34	< 1e-07	< 1e-07	254.85	109.57	2.33	HT.qvIXqFGnox3ins4	Info	ARG2	arginase, type II	384	Arginine and proline metabolism, Urea cycle and metabolism of amino groups
35	< 1e-07	< 1e-07	561.14	157.32	3.57	Th3rxI_343fo3XSN.o	Info	PBK	PDZ binding kinase	55872
36	< 1e-07	< 1e-07	606.25	143.03	4.24	cpUoJA1Xl.LOBRzCwU	Info	SDPR	serum deprivation response	8436
37	< 1e-07	< 1e-07	457.66	1279.86	0.36	izF53O6ueTnKAsqeqk	Info	C1orf74	chromosome 1 open reading frame 74	148304
38	< 1e-07	< 1e-07	253.42	724.07	0.35	HpD9_QUUWKVYAkettI	Info	DMKN	dermokine	93099
39	< 1e-07	< 1e-07	578.79	1456.44	0.4	0e5JLp3u7A5zkeKMRA	Info	NA	NA	NA
40	< 1e-07	< 1e-07	291.06	771.59	0.38	xjpUt9zVUXACFCT45U	Info	RNASET2	ribonuclease T2	8635
41	< 1e-07	< 1e-07	5806.64	1397.55	4.15	QQ4tXoGUjm4DoIgf5Y	Info	VIM	vimentin	7431	Cell Communication, cell_signaling, metastasis
42	< 1e-07	< 1e-07	294.25	810.61	0.36	T4Hr0KZtcVLT.fxfMc	Info	PSME3	proteasome (prosome, macropain) activator subunit 3 (PA28 gamma; Ki)	10197
43	< 1e-07	< 1e-07	537.19	137.22	3.91	lKKIuwl4K3.yCn10.o	Info	BUB1	budding uninhibited by benzimidazoles 1 homolog (yeast)	699	Cell cycle, immunology
44	< 1e-07	< 1e-07	217.58	539.95	0.4	ZrJe5N64u7Rif7x5QE	Info	ANXA11	annexin A11	311
45	< 1e-07	< 1e-07	471.73	1330.12	0.35	E3PniCQFleSTV0l7Fo	Info	IGF2R	insulin-like growth factor 2 receptor	3482	immunology
46	< 1e-07	< 1e-07	214.02	96.17	2.23	HXyt34Sg3ldISUofq0	Info	SRGN	serglycin	5552
47	< 1e-07	< 1e-07	2220.16	962.43	2.31	f6X9cSonSwXoadwp6A	Info	SRSF4	serine/arginine-rich splicing factor 4	6429
48	< 1e-07	< 1e-07	429.42	151.72	2.83	HyCkilpI0fiVKL6IUg	Info	SPC24	SPC24, NDC80 kinetochore complex component, homolog (S. cerevisiae)	147841
49	< 1e-07	< 1e-07	624.74	320.11	1.95	EYZxSf3hd4ffoCJLVo	Info	PAAF1	proteasomal ATPase-associated factor 1	80227
50	< 1e-07	< 1e-07	476.67	230.03	2.07	N5AXsfU47qCuKeUKII	Info	C7orf23	chromosome 7 open reading frame 23	79161
51	< 1e-07	< 1e-07	365.08	1448.12	0.25	NkogIvQMRu1kSZYjXo	Info	CLIC3	chloride intracellular channel 3	9022
52	< 1e-07	< 1e-07	612.05	2231.15	0.27	WU3XQhURSLdLkihUp0	Info	NA	NA	NA
53	< 1e-07	< 1e-07	711.35	208.25	3.42	QI4q05JB0nbQ0HU47o	Info	RFC4	replication factor C (activator 1) 4, 37kDa	5984	DNA_adducts, DNA_damage
54	< 1e-07	< 1e-07	380.92	162.82	2.34	NLdHHg5Rffj0UrcB5I	Info	DLGAP5	discs, large (Drosophila) homolog-associated protein 5	9787
55	< 1e-07	< 1e-07	1641.17	689.19	2.38	uFAn28g7eXx6.VSoKA	Info	PARP1	poly (ADP-ribose) polymerase 1	142	Apoptotic Signaling in Response to DNA Damage, Caspase Cascade in Apoptosis, D4-GDI Signaling Pathway, FAS signaling pathway ( CD95 ), HIV-I Nef: negative effector of Fas and TNF, Opposing roles of AIF in Apoptosis and Cell Survival, TNFR1 Signaling Pathway
56	< 1e-07	< 1e-07	140.32	647.53	0.22	iniqwivvsvteuXU0h0	Info	NDRG2	NDRG family member 2	57447
57	< 1e-07	< 1e-07	3066.27	10833.09	0.28	c6HSrefVUT6nhbt3cs	Info	KLK5	kallikrein-related peptidase 5	25818
58	< 1e-07	< 1e-07	549.88	1253.26	0.44	ll_l77fVc.3tUnTW7c	Info	DBNL	drebrin-like	28988
59	< 1e-07	< 1e-07	180.42	86.4	2.09	Q6KC9xHZdFBJYRriFE	Info	FZD2	frizzled homolog 2 (Drosophila)	2535	Colorectal cancer, Wnt signaling pathway, development
60	< 1e-07	< 1e-07	619.41	1954.71	0.32	9tYNLK4VZV6PeghdFM	Info	KLK8	kallikrein-related peptidase 8	11202
61	< 1e-07	< 1e-07	212.29	108.15	1.96	HVJx_IjhioI0fiVKLw	Info	TNFAIP8L1	tumor necrosis factor, alpha-induced protein 8-like 1	126282
62	< 1e-07	< 1e-07	696.01	269.7	2.58	KV6pQaQSTqXRdd7j98	Info	TNC	tenascin C	3371	Perou's- Intrinsic- Breast-Cancer-Genes, Cell Communication, ECM-receptor interaction, Focal adhesion
63	< 1e-07	< 1e-07	255.05	86.58	2.95	iSJ9cklYlOBFgOzSFU	Info	TSC22D3	TSC22 domain family, member 3	1831
64	< 1e-07	< 1e-07	1512.91	622.9	2.43	o7D5J6yjt65Q1KC4iU	Info	PRCP	prolylcarboxypeptidase (angiotensinase C)	5547
65	< 1e-07	< 1e-07	228.49	104.63	2.18	H5KWLx3fVAo7kHpWig	Info	CENPA	centromere protein A	1058
66	< 1e-07	< 1e-07	271.22	104.05	2.61	Tpa8gVuHs93V_jFXOU	Info	HERC5	hect domain and RLD 5	51191
67	< 1e-07	< 1e-07	295.99	150.67	1.96	Zn56RLL8V7ze79MOqk	Info	KIF14	kinesin family member 14	9928
68	< 1e-07	< 1e-07	1689.91	657.78	2.57	WHefd3tJteedyCHtbo	Info	CKAP5	cytoskeleton associated protein 5	9793
69	< 1e-07	< 1e-07	3552.7	17661.16	0.2	lH3Ll3vFFF3Dl3rZZE	Info	KRT13	keratin 13	3860	Perou's- Intrinsic- Breast-Cancer-Genes, Cell Communication
70	< 1e-07	< 1e-07	663.97	214.37	3.1	0nu9VB3veZGASze.ik	Info	CEP55	centrosomal protein 55kDa	55165
71	< 1e-07	< 1e-07	455.13	1552.04	0.29	6VJ1nnx7a7VfqOxf30	Info	KLK6	kallikrein-related peptidase 6	5653
72	< 1e-07	< 1e-07	462.35	213.08	2.17	lLRS6eSCpRXJf8Hn_0	Info	C16orf48	chromosome 16 open reading frame 48	84080
73	< 1e-07	< 1e-07	162.87	357.37	0.46	WeFGdFdNS1MeM._QoE	Info	FILIP1L	filamin A interacting protein 1-like	11259
74	< 1e-07	< 1e-07	403.55	185.39	2.18	liegJXpEAHv1juQLuo	Info	CSRP2	cysteine and glycine-rich protein 2	1466	immunology
75	< 1e-07	< 1e-07	238.39	109.47	2.18	fW_3ne4lQSH_1SlHs4	Info	NA	NA	NA
76	< 1e-07	< 1e-07	419	135.41	3.09	6rE0LhYrzr1UIxngu4	Info	DOCK11	dedicator of cytokinesis 11	139818
77	< 1e-07	< 1e-07	176.33	906.74	0.19	oSSiCeZ7h.itfuvV6Q	Info	NA	NA	NA
78	< 1e-07	< 1e-07	1122.55	561.41	2	Hgjo5fTk4ggYoeJp5o	Info	DHPS	deoxyhypusine synthase	1725
79	< 1e-07	< 1e-07	659.64	172.45	3.83	0B2unl2eOJ63mNeDqo	Info	IFI6	interferon, alpha-inducible protein 6	2537	Perou's- Intrinsic- Breast-Cancer-Genes
80	< 1e-07	< 1e-07	164.68	375.7	0.44	0jOJ3JZUJyQ6QV96tU	Info	UBA52	ubiquitin A-52 residue ribosomal protein fusion product 1	7311	Ribosome
81	< 1e-07	< 1e-07	87.53	243.57	0.36	64EhCQvefe179deEnU	Info	KRT77	keratin 77	374454	Cell Communication
82	< 1e-07	< 1e-07	395.99	1092.22	0.36	TXTKh.l14SS.OrvT7o	Info	CD59	CD59 molecule, complement regulatory protein	966	Perou's- Intrinsic- Breast-Cancer-Genes, Complement and coagulation cascades, Hematopoietic cell lineage, angiogenesis, immunology, metastasis
83	< 1e-07	< 1e-07	391.44	171.88	2.28	ZiEgj4Jf5SU9.V._fU	Info	DLEU1	deleted in lymphocytic leukemia 1 (non-protein coding)	10301
84	< 1e-07	< 1e-07	794.19	295.64	2.69	BSH4ALru6_He.dlO30	Info	RPL39L	ribosomal protein L39-like	116832
85	< 1e-07	< 1e-07	84.25	338.27	0.25	Bef9R_dMywKjX9J5S4	Info	ARMCX2	armadillo repeat containing, X-linked 2	9823
86	< 1e-07	< 1e-07	234.62	733.17	0.32	rkP35BRRYpVgCR620o	Info	DMKN	dermokine	93099
87	< 1e-07	< 1e-07	291.66	126.13	2.31	NfUHnKTUVEwdVKf1Ek	Info	LIX1L	Lix1 homolog (mouse)-like	128077
88	< 1e-07	< 1e-07	822.98	379.41	2.17	rfV36eVUrPx7ogT5Mo	Info	COX10	COX10 homolog, cytochrome c oxidase assembly protein, heme A: farnesyltransferase (yeast)	1352	Oxidative phosphorylation, misc
89	< 1e-07	< 1e-07	316.69	146.92	2.16	Z16HriPrrKXuA.lcvE	Info	FANCG	Fanconi anemia, complementation group G	2189	BRCA1-dependent Ub-ligase activity, Role of BRCA1, BRCA2 and ATR in Cancer Susceptibility, DNA_damage, immunology
90	< 1e-07	< 1e-07	940.81	4047.76	0.23	ciuyoP_Xl9eSF4np.o	Info	FLNB	filamin B, beta	2317	Perou's- Intrinsic- Breast-Cancer-Genes, Focal adhesion, MAPK signaling pathway, immunology
91	< 1e-07	< 1e-07	792.86	2396.87	0.33	xTX0kniA4EYNTVBYjk	Info	ANXA8L2	annexin A8-like 2	244
92	< 1e-07	< 1e-07	2344.72	953.01	2.46	iZauVnkv36hMomQIJw	Info	CEBPD	CCAAT/enhancer binding protein (C/EBP), delta	1052	gene_regulation, transcription
93	< 1e-07	< 1e-07	116.47	453.69	0.26	lSR6Ka5S3In3oKwDX0	Info	PGK2	phosphoglycerate kinase 2	5232	Carbon fixation, Glycolysis / Gluconeogenesis, immunology
94	< 1e-07	< 1e-07	216.49	819.01	0.26	6SJeoKKWc5KskeoEog	Info	KRT8	keratin 8	3856	Cell Communication
95	< 1e-07	< 1e-07	491.32	1008.63	0.49	QeYyFIANekn.dSk3q0	Info	HEBP1	heme binding protein 1	50865
96	< 1e-07	< 1e-07	1316.17	256.79	5.13	6V04FQT4y1fgRE55Yk	Info	UBE2C	ubiquitin-conjugating enzyme E2C	11065	Ubiquitin mediated proteolysis
97	< 1e-07	< 1e-07	120.22	238.66	0.5	Z167IgtXQXPuQ4v_II	Info	NA	NA	NA
98	< 1e-07	< 1e-07	428.48	189.97	2.26	uepygIiBCQlqnF5VSs	Info	DEF6	differentially expressed in FDCP 6 homolog (mouse)	50619
99	< 1e-07	< 1e-07	324.29	193.87	1.67	BngJ4o2iQv3oZHz9XU	Info	CDC45	cell division cycle 45 homolog (S. cerevisiae)	8318	Cell cycle
100	< 1e-07	< 1e-07	1921.11	12811.66	0.15	NeHlSg0ILnuCnfmo6U	Info	PI3	peptidase inhibitor 3, skin-derived	5266	immunology
101	< 1e-07	< 1e-07	373	170.86	2.18	KWpIkKIg4ouE6u_W4s	Info	NA	NA	NA
102	< 1e-07	< 1e-07	118.66	663.65	0.18	6nU3Hf4J95Un5Pv3KI	Info	SNRPN	small nuclear ribonucleoprotein polypeptide N	6638	immunology
103	< 1e-07	< 1e-07	582.7	224.51	2.6	lRA1XkJz0Drjoxn6T0	Info	ASPM	asp (abnormal spindle) homolog, microcephaly associated (Drosophila)	259266
104	< 1e-07	< 1e-07	817.82	2530.89	0.32	KObuklQp.vsokOHvrM	Info	HIGD1A	HIG1 hypoxia inducible domain family, member 1A	25994
105	< 1e-07	< 1e-07	110.47	235.57	0.47	rUXTKHS9X3gR2qhOpc	Info	RHOV	ras homolog gene family, member V	171177
106	< 1e-07	< 1e-07	534.48	162.46	3.29	3HlR305eUB_qQ_OcDo	Info	TICAM2	toll-like receptor adaptor molecule 2	353376	Toll-like receptor signaling pathway
107	< 1e-07	< 1e-07	1598.92	9778.86	0.16	TeAETtUh5Meq204rt0	Info	KLK7	kallikrein-related peptidase 7	5650
108	< 1e-07	< 1e-07	247.89	1010.32	0.25	cNeHntOm5XeiClejuM	Info	S100A4	S100 calcium binding protein A4	6275	immunology
109	< 1e-07	< 1e-07	445.97	139.65	3.19	oJH9jvqZ6b_73qRRbg	Info	CYP26B1	cytochrome P450, family 26, subfamily B, polypeptide 1	56603
110	< 1e-07	< 1e-07	258.77	524.43	0.49	WS_7k3f1L.k1Lht5_k	Info	RPL34	ribosomal protein L34	6164	Ribosome
111	< 1e-07	< 1e-07	122.47	280.87	0.44	WunoPHUAblS42R7BOo	Info	NA	NA	NA
112	< 1e-07	< 1e-07	591.25	1999.11	0.3	x57ezV_iwgrLpOrou4	Info	CALM1	calmodulin 1 (phosphorylase kinase, delta)	801	Actions of Nitric Oxide in the Heart, Angiotensin II mediated activation of JNK Pathway via Pyk2 dependent signaling, BCR Signaling Pathway, Bioactive Peptide Induced Signaling Pathway, Ca++/ Calmodulin-dependent Protein Kinase Activation, Control of skeletal myogenesis by HDAC & calcium/calmodulin-dependent kinase (CaMK), Corticosteroids and cardioprotection, Effects of calcineurin in Keratinocy…
113	< 1e-07	< 1e-07	883.46	6435.54	0.14	NDjleiO0SPXpIlOtUo	Info	S100P	S100 calcium binding protein P	6286	Perou's- Intrinsic- Breast-Cancer-Genes
114	< 1e-07	< 1e-07	150.77	277.52	0.54	NUyjvQU7.SKWR5ODmo	Info	FAM36A	family with sequence similarity 36, member A	116228
115	< 1e-07	< 1e-07	203.79	540.74	0.38	iX06C1_d5uk3tJ.0X8	Info	MAP7	microtubule-associated protein 7	9053
116	< 1e-07	< 1e-07	193.85	889.95	0.22	QeXFkTVRp4KEII6OVM	Info	GSN	gelsolin	2934	Erk and PI-3 Kinase Are Necessary for Collagen Binding in Corneal Epithelia, HIV-I Nef: negative effector of Fas and TNF, Rho cell motility signaling pathway, Regulation of actin cytoskeleton, immunology
117	< 1e-07	< 1e-07	177.46	100.82	1.76	WHwXnSmpfZUnkDKjm8	Info	EMILIN2	elastin microfibril interfacer 2	84034
118	< 1e-07	< 1e-07	192	482.37	0.4	0hLjntvRWEBHh9xNro	Info	H2AFY	H2A histone family, member Y	9555
119	< 1e-07	< 1e-07	115.79	303.2	0.38	0ex69UInPT1ecXj9JE	Info	ELOVL4	elongation of very long chain fatty acids (FEN1/Elo2, SUR4/Elo3, yeast)-like 4	6785
120	< 1e-07	< 1e-07	146.82	401.6	0.37	upa05UE630_is0HsII	Info	UGT1A6	UDP glucuronosyltransferase 1 family, polypeptide A6	54578
121	< 1e-07	< 1e-07	722.49	358.83	2.01	Bh95VJ.N7REKepF3Lk	Info	PFKM	phosphofructokinase, muscle	5213	Phosphoinositides and their downstream targets., Fructose and mannose metabolism, Galactose metabolism, Glycolysis / Gluconeogenesis, Insulin signaling pathway, Pentose phosphate pathway, immunology
122	< 1e-07	< 1e-07	1293.9	2841.14	0.46	ZhXwAhHt0Huu8kUlJ0	Info	BTG1	B-cell translocation gene 1, anti-proliferative	694	BTG family proteins and cell cycle regulation, misc
123	< 1e-07	< 1e-07	325.87	1178.08	0.28	95I4u7vfVQrVVEnUoQ	Info	CTTN	cortactin	2017	Agrin in Postsynaptic Differentiation, Tight junction
124	< 1e-07	< 1e-07	158.69	87.41	1.82	iiL3hejpUyF4bVINTk	Info	DMBT1	deleted in malignant brain tumors 1	1755
125	< 1e-07	< 1e-07	209.67	408.21	0.51	T1eXBX9e3ZfoJFTt1c	Info	NA	NA	NA
126	< 1e-07	< 1e-07	183.45	90.72	2.02	ihHkgFeJICKX3o6UBU	Info	CDC25C	cell division cycle 25 homolog C (S. pombe)	995	Activation of Src by Protein-tyrosine phosphatase alpha, cdc25 and chk1 Regulatory Pathway in response to DNA damage, Cell Cycle: G2/M Checkpoint, How Progesterone Initiates the Oocyte Maturation, RB Tumor Suppressor/Checkpoint Signaling in response to DNA damage, Regulation of cell cycle progression by Plk3, Sonic Hedgehog (SHH) Receptor Ptc1 Regulates cell cycle, Cell cycle, cell_cycle, cell_si…
127	< 1e-07	< 1e-07	162.12	97.76	1.66	HLULkKF4IAp9GeVJ5o	Info	NEK2	NIMA (never in mitosis gene a)-related kinase 2	4751
128	< 1e-07	< 1e-07	88.02	330.12	0.27	Bpeyv2kQv0mIgogB5c	Info	ARMCX6	armadillo repeat containing, X-linked 6	54470
129	< 1e-07	< 1e-07	1330.91	12189.94	0.11	ryl6g9Y1yeSNk1RDmI	Info	ALDH1A3	aldehyde dehydrogenase 1 family, member A3	220	Arginine and proline metabolism, Ascorbate and aldarate metabolism, beta-Alanine metabolism, Bile acid biosynthesis, Butanoate metabolism, Fatty acid metabolism, Glycerolipid metabolism, Glycolysis / Gluconeogenesis, Histidine metabolism, Limonene and pinene degradation, Lysine degradation, Metabolism of xenobiotics by cytochrome P450, Phenylalanine metabolism, Propanoate metabolism, Pyruvate met…
130	< 1e-07	< 1e-07	193.55	706.67	0.27	uhJtVbu6DuqPAJPzQU	Info	NCCRP1	non-specific cytotoxic cell receptor protein 1 homolog (zebrafish)	342897
131	< 1e-07	< 1e-07	2476.73	6730.57	0.37	BX6CER6SAaKZn_iVJ4	Info	KRT19	keratin 19	3880	Cell Communication
132	< 1e-07	< 1e-07	361.7	815.36	0.44	x6edx3tVxetFy4yVS4	Info	SMAGP	small cell adhesion glycoprotein	57228
133	< 1e-07	< 1e-07	336.16	594.98	0.56	lUaXiuv3fiHbx6k0sg	Info	C3orf14	chromosome 3 open reading frame 14	57415
134	< 1e-07	< 1e-07	1053.83	2920.38	0.36	QRf5Xp3k_0XIiQitzI	Info	DCBLD2	discoidin, CUB and LCCL domain containing 2	131566
135	< 1e-07	< 1e-07	355.4	960.97	0.37	3lHUoQr0A68QSXcXtk	Info	CD44	CD44 molecule (Indian blood group)	960	Adhesion Molecules on Lymphocyte, Monocyte and its Surface Molecules, Neutrophil and Its Surface Molecules, ECM-receptor interaction, Hematopoietic cell lineage, cell_signaling, immunology, metastasis
136	< 1e-07	< 1e-07	3251.67	1032.69	3.15	ct0mK7AvvZZug7i7v4	Info	ADM	adrenomedullin	133	angiogenesis
137	< 1e-07	< 1e-07	175.69	417.22	0.42	fnpYB4s7kso6O.iYRE	Info	MGMT	O-6-methylguanine-DNA methyltransferase	4255	DNA_adducts, DNA_damage
138	< 1e-07	< 1e-07	367.26	135.2	2.72	lpSQsi766VCQFLvlDE	Info	PAN2	PAN2 poly(A) specific ribonuclease subunit homolog (S. cerevisiae)	9924
139	< 1e-07	< 1e-07	543.7	238.93	2.28	0lftdPNaVIUCPV01eo	Info	SIX5	SIX homeobox 5	147912
140	< 1e-07	< 1e-07	361.51	152.44	2.37	TpnrGwMhQ5Lyunf1CE	Info	OAS3	2'-5'-oligoadenylate synthetase 3, 100kDa	4940
141	< 1e-07	< 1e-07	101.5	200.83	0.51	ZZ7H_eEB9NCV1KAeJU	Info	ANXA9	annexin A9	8416	Perou's- Intrinsic- Breast-Cancer-Genes
142	< 1e-07	< 1e-07	320.72	152.31	2.11	uVHqJH_yk_TgU6jjj0	Info	WEE1	WEE1 homolog (S. pombe)	7465	cdc25 and chk1 Regulatory Pathway in response to DNA damage, Cell Cycle: G2/M Checkpoint, RB Tumor Suppressor/Checkpoint Signaling in response to DNA damage, Cell cycle, immunology
143	< 1e-07	< 1e-07	274.54	136.27	2.01	xbRJ.Xq__Jdwjrf9d4	Info	C18orf56	chromosome 18 open reading frame 56	494514
144	< 1e-07	< 1e-07	337.65	118.41	2.85	3btTXu_QPewELnSdyo	Info	NA	NA	NA
145	< 1e-07	< 1e-07	415.8	220.3	1.89	u6F6IKhcaGXoJ5hleQ	Info	LTBP4	latent transforming growth factor beta binding protein 4	8425
146	< 1e-07	< 1e-07	104.76	822.45	0.13	iLomllojl4ZN7eKJrQ	Info	SNURF	SNRPN upstream reading frame	8926
147	< 1e-07	< 1e-07	256.91	152.25	1.69	onk6SOXK6AyQAQpUp4	Info	CA12	carbonic anhydrase XII	771	Nitrogen metabolism
148	< 1e-07	< 1e-07	301.57	109.26	2.76	fp75V5VfrXlXIxJL8w	Info	IFITM1	interferon induced transmembrane protein 1 (9-27)	8519	B cell receptor signaling pathway
149	< 1e-07	< 1e-07	336.53	159.89	2.1	6o_ed1PKIQ4oKKOj3o	Info	DUSP10	dual specificity phosphatase 10	11221	MAPK signaling pathway
150	< 1e-07	< 1e-07	1015.46	288.54	3.52	imS5fkxUBSuom.74k4	Info	CDC25B	cell division cycle 25 homolog B (S. pombe)	994	Activation of Src by Protein-tyrosine phosphatase alpha, cdc25 and chk1 Regulatory Pathway in response to DNA damage, Cell Cycle: G2/M Checkpoint, RB Tumor Suppressor/Checkpoint Signaling in response to DNA damage, Sonic Hedgehog (SHH) Receptor Ptc1 Regulates cell cycle, Cell cycle, MAPK signaling pathway
151	< 1e-07	< 1e-07	96.6	309.89	0.31	TSO6z5Xo5Ojv1Hq44I	Info	PLA2G7	phospholipase A2, group VII (platelet-activating factor acetylhydrolase, plasma)	7941	Glycerophospholipid metabolism
152	< 1e-07	< 1e-07	261.35	120.15	2.18	TN9VNamUSCRtF9xShc	Info	THOC6	THO complex 6 homolog (Drosophila)	79228
153	< 1e-07	< 1e-07	484.62	197.66	2.45	lXyXe.lHerNt1zpAlM	Info	FAM129A	family with sequence similarity 129, member A	116496
154	< 1e-07	< 1e-07	96.29	330.94	0.29	QBN.XVF7VWUreUhW3Q	Info	NA	NA	NA
155	< 1e-07	< 1e-07	4912.92	10633.36	0.46	6d0S7Hcwiu6u3v60o4	Info	CCND2	cyclin D2	894	Cyclins and Cell Cycle Regulation, Cell cycle, Focal adhesion, Jak-STAT signaling pathway, Wnt signaling pathway, cell_cycle
156	< 1e-07	< 1e-07	294.82	114.24	2.58	BiXUgqHpd5URfh9LP0	Info	CDT1	chromatin licensing and DNA replication factor 1	81620	CDK Regulation of DNA Replication
157	< 1e-07	< 1e-07	308.4	566.04	0.54	xbWpjUufL1tM1d1GF0	Info	C3orf78	chromosome 3 open reading frame 78	440957
158	< 1e-07	< 1e-07	312.61	117.75	2.65	uw_7gu7e3Ulfal1RiU	Info	VGF	VGF nerve growth factor inducible	7425	misc
159	< 1e-07	< 1e-07	3783.73	898.94	4.21	WUB.11eBeKgHDej0dU	Info	VIM	vimentin	7431	Cell Communication, cell_signaling, metastasis
160	< 1e-07	< 1e-07	114.54	258.84	0.44	QSoU59Pbp7tVN4qXrM	Info	NICN1	nicolin 1	84276
161	< 1e-07	< 1e-07	197.99	470.2	0.42	o_l7siVXXuV0untv7w	Info	ARIH2	ariadne homolog 2 (Drosophila)	10425
162	< 1e-07	< 1e-07	1064.25	481.68	2.21	ulIdet.UvyAKd7lCio	Info	SYVN1	synovial apoptosis inhibitor 1, synoviolin	84447
163	< 1e-07	< 1e-07	250.57	1157.79	0.22	NoJ5yKmKIlp6Leo5IE	Info	NA	NA	NA
164	< 1e-07	< 1e-07	578.71	265.06	2.18	EXpooP5vp_f0qvJxCM	Info	NA	NA	NA
165	< 1e-07	< 1e-07	107.84	274.01	0.39	ovoOovpqS4GLuqCj64	Info	NDRG2	NDRG family member 2	57447
166	< 1e-07	< 1e-07	526.49	1887.16	0.28	Et3o4OFKKc9CN3pLoo	Info	NA	NA	NA
167	< 1e-07	< 1e-07	375.41	138.33	2.71	HoggJAr.qDmCqXT.p4	Info	NUSAP1	nucleolar and spindle associated protein 1	51203
168	< 1e-07	< 1e-07	343.42	646.33	0.53	xreslBB_kH1HX3RduI	Info	STX6	syntaxin 6	10228	SNARE interactions in vesicular transport
169	< 1e-07	< 1e-07	603.28	163.37	3.69	NjXGdGm9V.HQN6l.6Q	Info	KIF20A	kinesin family member 20A	10112
170	< 1e-07	< 1e-07	315.7	147.61	2.14	9l31SOkN7XN3uegjnI	Info	AOX1	aldehyde oxidase 1	316	Nicotinate and nicotinamide metabolism, Tryptophan metabolism, Tyrosine metabolism, Valine, leucine and isoleucine degradation, Vitamin B6 metabolism, misc
171	< 1e-07	< 1e-07	223.43	110.27	2.03	TRPIdFYoP8ASXM5UqU	Info	DEPDC1	DEP domain containing 1	55635
172	< 1e-07	< 1e-07	3522.74	1442	2.44	EFju.lS3QOU7liB5VI	Info	EFEMP1	EGF containing fibulin-like extracellular matrix protein 1	2202
173	< 1e-07	< 1e-07	383.04	156.85	2.44	Trqpb5K7Hqe0qN.3MU	Info	SLC27A3	solute carrier family 27 (fatty acid transporter), member 3	11000	Alkaloid biosynthesis II, Caprolactam degradation, Ethylbenzene degradation, Limonene and pinene degradation, Propanoate metabolism
174	< 1e-07	< 1e-07	648.35	2021.15	0.32	BDRztBIRK79X19M4oI	Info	NA	NA	NA
175	< 1e-07	< 1e-07	143.83	232.5	0.62	iZLTo3qy1oAQCioISU	Info	SH3RF1	SH3 domain containing ring finger 1	57630
176	< 1e-07	< 1e-07	297.31	143.98	2.06	ZeTrN5HSS.EXnKu9Ao	Info	SNORA8	small nucleolar RNA, H/ACA box 8	654320
177	< 1e-07	< 1e-07	111.21	314.7	0.35	rDquKuqiIqDz7UuUFU	Info	IVL	involucrin	3713	immunology
178	< 1e-07	< 1e-07	571.63	1225.51	0.47	xmCeoSv3n0EUIgFh5o	Info	MRPL33	mitochondrial ribosomal protein L33	9553
179	< 1e-07	< 1e-07	439.14	895.47	0.49	EiHe.NHJfe1dWSCHvo	Info	UBE2E2	ubiquitin-conjugating enzyme E2E 2 (UBC4/5 homolog, yeast)	7325	Ubiquitin mediated proteolysis
180	< 1e-07	< 1e-07	330.33	536.14	0.62	xX1ZSKn7gSFoihLo_8	Info	RBM5	RNA binding motif protein 5	10181
181	< 1e-07	< 1e-07	407.87	218.26	1.87	NgeE6ahUKUUIlSCCuQ	Info	CBR1	carbonyl reductase 1	873	Perou's- Intrinsic- Breast-Cancer-Genes, Arachidonic acid metabolism, immunology
182	< 1e-07	< 1e-07	431.8	135.81	3.18	NRBiFzZZNtCuhcC9Vk	Info	AURKB	aurora kinase B	9212
183	< 1e-07	< 1e-07	292.16	151.56	1.93	xsHVVKxjKh4M6FeeAk	Info	IRS2	insulin receptor substrate 2	8660	Adipocytokine signaling pathway, Insulin signaling pathway, Type II diabetes mellitus
184	< 1e-07	< 1e-07	1963.81	3505.64	0.56	opFu1C.8gV_8lIWK7U	Info	WDR1	WD repeat domain 1	9948
185	< 1e-07	< 1e-07	188.82	449.77	0.42	fUr.XrdIXOOH7V.jtE	Info	CHMP2B	chromatin modifying protein 2B	25978
186	< 1e-07	< 1e-07	1253.79	3089.42	0.41	QrxUd7UdUynEgAtEJk	Info	RPL15	ribosomal protein L15	6138	Ribosome
187	< 1e-07	< 1e-07	2674.86	721.11	3.71	EdRTqDUN75LdfQk97Y	Info	PTTG1	pituitary tumor-transforming 1	9232	Cell cycle
188	< 1e-07	< 1e-07	211.85	765.62	0.28	oVFD92hH3S7ugnTupU	Info	MUC1	mucin 1, cell surface associated	4582	Perou's- Intrinsic- Breast-Cancer-Genes, immunology
189	< 1e-07	< 1e-07	549.94	223.56	2.46	Z.1lZlUpX5I2I.m1yI	Info	RPL39L	ribosomal protein L39-like	116832
190	< 1e-07	< 1e-07	95.53	193.33	0.49	ZJJtBHulFCFuiimiBM	Info	SNCG	synuclein, gamma (breast cancer-specific protein 1)	6623	immunology
191	< 1e-07	< 1e-07	569.82	287.57	1.98	WFH.Emu.Qmh7R0jeSI	Info	ZCCHC7	zinc finger, CCHC domain containing 7	84186
192	< 1e-07	< 1e-07	935.66	309.46	3.02	0255UKEyUJ61sAVP44	Info	NA	NA	NA
193	< 1e-07	< 1e-07	3497.65	1915.31	1.83	K769I_Kf_.ii.p9S1U	Info	NDUFB5	NADH dehydrogenase (ubiquinone) 1 beta subcomplex, 5, 16kDa	4711	Oxidative phosphorylation
194	< 1e-07	< 1e-07	1606.11	644.85	2.49	3VxK6COjl4Lsh55yeA	Info	NA	NA	NA
195	< 1e-07	< 1e-07	162.81	415.49	0.39	09IOY_IkhKdpUXOQSU	Info	MYO6	myosin VI	4646
196	< 1e-07	< 1e-07	128.38	317.73	0.4	uWhno74XoYLseXwYf4	Info	TRAK1	trafficking protein, kinesin binding 1	22906
197	< 1e-07	< 1e-07	2447.22	7186.39	0.34	fieOjriigofChJO3qg	Info	CTSL2	cathepsin L2	1515
198	< 1e-07	< 1e-07	251.32	528.94	0.48	TVI0yF3eTLLTK34f6o	Info	ENTPD3	ectonucleoside triphosphate diphosphohydrolase 3	956	Purine metabolism, Pyrimidine metabolism
199	< 1e-07	< 1e-07	114.84	175.97	0.65	3BRChRVRCigJRChRVQ	Info	PRB1	proline-rich protein BstNI subfamily 1	5542	immunology
200	1e-07	1.47e-06	614.65	243.45	2.52	Q9G111OeKZDEWferSg	Info	CENPN	centromere protein N	55839
201	1e-07	1.47e-06	108.88	221.43	0.49	ZeuFlElWf7BSoMRLT8	Info	LRP3	low density lipoprotein receptor-related protein 3	4037
202	1e-07	1.47e-06	1260.74	590.34	2.14	lekrQ59WhGjR.7ePUk	Info	MCM7	minichromosome maintenance complex component 7	4176	CDK Regulation of DNA Replication, Cell cycle
203	1e-07	1.47e-06	118.93	250.48	0.47	unod8dF9fy3bXuu_Co	Info	SLC5A1	solute carrier family 5 (sodium/glucose cotransporter), member 1	6523
204	1e-07	1.47e-06	739.57	1521.98	0.49	3WVCS7lckigDkE3ZCY	Info	DERA	deoxyribose-phosphate aldolase (putative)	51071	Pentose phosphate pathway
205	1e-07	1.47e-06	554.29	1248.73	0.44	QGSUg18Le7v3u3Qh6k	Info	TUFT1	tuftelin 1	7286
206	1e-07	1.47e-06	850.26	341.13	2.49	luvVEoEq_3.iVUu3r8	Info	ASAP3	ArfGAP with SH3 domain, ankyrin repeat and PH domain 3	55616
207	1e-07	1.47e-06	109.74	221.99	0.49	NRHqnl.d4d7fVQtKqc	Info	LRG1	leucine-rich alpha-2-glycoprotein 1	116844
208	1e-07	1.47e-06	298.99	602.2	0.5	oXh6NCVHBNiihLeTx0	Info	MTRF1L	mitochondrial translational release factor 1-like	54516
209	1e-07	1.47e-06	660.56	180.3	3.66	ZqR1Qw4LulILoN.Eoc	Info	CDK1	cyclin-dependent kinase 1	983	Activation of Src by Protein-tyrosine phosphatase alpha, AKAP95 role in mitosis and chromosome dynamics, cdc25 and chk1 Regulatory Pathway in response to DNA damage, Cell Cycle: G1/S Check Point , Cell Cycle: G2/M Checkpoint, Cyclins and Cell Cycle Regulation, Estrogen-responsive protein Efp controls cell cycle and breast tumors growth, How Progesterone Initiates the Oocyte Maturation, Protein Ki…
210	1e-07	1.47e-06	146.02	374.16	0.39	rS6NNEv4v4VQ5SjrhE	Info	MMP10	matrix metallopeptidase 10 (stromelysin 2)	4319	angiogenesis, misc
211	1e-07	1.47e-06	823.38	331.27	2.49	foUXXeUkoMCH7k1dAA	Info	ASPSCR1	alveolar soft part sarcoma chromosome region, candidate 1	79058
212	1e-07	1.47e-06	1113.09	2076.75	0.54	WX7VR9JVKF.X5X_vUg	Info	RAB25	RAB25, member RAS oncogene family	57111
213	1e-07	1.47e-06	383.62	210.52	1.82	csqv1J9VKdaX7S3f5M	Info	MLLT6	myeloid/lymphoid or mixed-lineage leukemia (trithorax homolog, Drosophila); translocated to, 6	4302	misc
214	1e-07	1.47e-06	209.12	528.32	0.4	Eg5j0Rf7ktaN0fppCo	Info	CAT	catalase	847	The IGF-1 Receptor and Longevity, Amyotrophic lateral sclerosis (ALS), Methane metabolism, Tryptophan metabolism, immunology, pharmacology
215	1e-07	1.47e-06	114.19	261.1	0.44	r1JF.dq0aXXXp1ShVE	Info	CGB8	chorionic gonadotropin, beta polypeptide 8	94115
216	1e-07	1.47e-06	248.84	425.21	0.59	c1XXqtNXUd4d4c6SSA	Info	DHRS11	dehydrogenase/reductase (SDR family) member 11	79154
217	1e-07	1.47e-06	608.97	1093.17	0.56	oe_SglHUUSDnDOUusU	Info	SLMAP	sarcolemma associated protein	7871
218	1e-07	1.47e-06	370.88	143.32	2.59	oRenVTf_FBVEAXnteE	Info	C14orf93	chromosome 14 open reading frame 93	60686
219	1e-07	1.47e-06	366.88	202.28	1.81	uk7WTU553pd3ioPr10	Info	TTC39C	tetratricopeptide repeat domain 39C	125488
220	1e-07	1.47e-06	248.64	744.65	0.33	Tef_56h3WqAXra6OoA	Info	CALML5	calmodulin-like 5	51806
221	1e-07	1.47e-06	118.64	198.6	0.6	6OlEE_UkDHl_k0dJIo	Info	RBM12	RNA binding motif protein 12	10137
222	1e-07	1.47e-06	301.67	134.8	2.24	oJQOvwfeXugeqPq6ko	Info	BLMH	bleomycin hydrolase	642	immunology, pharmacology
223	1e-07	1.47e-06	497.95	1039.13	0.48	QUlzHnJJ50x5LQ8egk	Info	NA	NA	NA
224	1e-07	1.47e-06	370.5	213.49	1.74	rlO6kuCTlDuNDVywCU	Info	RNF135	ring finger protein 135	84282
225	1e-07	1.47e-06	118.1	220.81	0.53	EUocn.7lOLyU616FSQ	Info	ZNF260	zinc finger protein 260	339324
226	1e-07	1.47e-06	243.79	1195	0.2	0np1587tLe3XXfu1Co	Info	IGFL2	IGF-like family member 2	147920
227	1e-07	1.47e-06	466.76	223.66	2.09	6fmSuYulJIrRgwHk3c	Info	BCKDHA	branched chain keto acid dehydrogenase E1, alpha polypeptide	593	Valine, leucine and isoleucine degradation, immunology, misc
228	1e-07	1.47e-06	148.79	297.27	0.5	BoqNO4vpcfELLgL1f8	Info	PRMT6	protein arginine methyltransferase 6	55170	Aminophosphonate metabolism, Androgen and estrogen metabolism, Histidine metabolism, Nitrobenzene degradation, Selenoamino acid metabolism, Tryptophan metabolism, Tyrosine metabolism
229	1e-07	1.47e-06	677.8	350.21	1.94	NjeHB9HjPVXrosiiAk	Info	PECI	peroxisomal D3,D2-enoyl-CoA isomerase	10455
230	1e-07	1.47e-06	189.93	600.48	0.32	3xSn94dedyj3RRsenI	Info	UGT1A6	UDP glucuronosyltransferase 1 family, polypeptide A6	54578
231	1e-07	1.47e-06	413.23	1084.16	0.38	TQnk7XhXf4PC6Huk4Q	Info	SNX2	sorting nexin 2	6643
232	1e-07	1.47e-06	313.44	670.3	0.47	lkjvurlfe9eijzvaxE	Info	KIAA0196	KIAA0196	9897
233	1e-07	1.47e-06	107	230.16	0.46	0ApOiioi93ileijOrs	Info	NA	NA	NA
234	1e-07	1.47e-06	518.6	294.75	1.76	NPy5UqLUmDht7pQmK0	Info	ZNF395	zinc finger protein 395	55893
235	1e-07	1.47e-06	144.69	311.2	0.46	HBFFlFF1RNXivph7cQ	Info	ATP13A2	ATPase type 13A2	23400	Folate biosynthesis, Starch and sucrose metabolism
236	1e-07	1.47e-06	652.41	201.47	3.24	6VSPfSfjXorf9y3ifc	Info	HMMR	hyaluronan-mediated motility receptor (RHAMM)	3161	ECM-receptor interaction, cell_signaling, metastasis
237	1e-07	1.47e-06	1496.81	587.5	2.55	WG3mfrRW11UV7u787Q	Info	AP1M1	adaptor-related protein complex 1, mu 1 subunit	8907
238	1e-07	1.47e-06	939.52	384.58	2.44	Kn7e.HJ5ul_hq6eE3s	Info	ETS2	v-ets erythroblastosis virus E26 oncogene homolog 2 (avian)	2114	Keratinocyte Differentiation, METS affect on Macrophage Differentiation, Dorso-ventral axis formation, transcription, tsonc
239	1e-07	1.47e-06	99.27	271.83	0.37	EUpKp1RIn_LB9_vuS0	Info	ARMCX6	armadillo repeat containing, X-linked 6	54470
240	1e-07	1.47e-06	356.68	3018.37	0.12	N2H0EkEVHfcX2OeqSU	Info	NA	NA	NA
241	1e-07	1.47e-06	178.71	365.08	0.49	WFUSHWl7DSd16dXVss	Info	POR	P450 (cytochrome) oxidoreductase	5447	Oxidative Stress Induced Gene Expression Via Nrf2
242	1e-07	1.47e-06	944.13	435.89	2.17	rind_4nfoV130aFQe4	Info	ILVBL	ilvB (bacterial acetolactate synthase)-like	10994	Butanoate metabolism, C5-Branched dibasic acid metabolism, Pantothenate and CoA biosynthesis, Valine, leucine and isoleucine biosynthesis
243	1e-07	1.47e-06	617.45	1116.84	0.55	6Tg57nenGREfqSeCV4	Info	APEH	N-acylaminoacyl-peptide hydrolase	327	immunology
244	1e-07	1.47e-06	1293.96	2480.18	0.52	BeR3lKfVDn9HfNxX_k	Info	NDUFAF3	NADH dehydrogenase (ubiquinone) 1 alpha subcomplex, assembly factor 3	25915
245	1e-07	1.47e-06	241.64	684.19	0.35	Z17iRrfjQHZX3t6Unk	Info	ULBP2	UL16 binding protein 2	80328	Natural killer cell mediated cytotoxicity
246	1e-07	1.47e-06	730.85	171.83	4.25	9UoreqxS6nSOCd_504	Info	FANCE	Fanconi anemia, complementation group E	2178	BRCA1-dependent Ub-ligase activity, Role of BRCA1, BRCA2 and ATR in Cancer Susceptibility, immunology
247	1e-07	1.47e-06	1110.81	494.41	2.25	Ei326OO4U_KF7SnE6I	Info	C20orf111	chromosome 20 open reading frame 111	51526
248	1e-07	1.47e-06	577.25	1669.52	0.35	lbn6r0nrintXsoICd4	Info	ANXA2	annexin A2	302
249	1e-07	1.47e-06	163.72	307.89	0.53	WlaVPcKv9.ghK0DnvI	Info	SLC6A14	solute carrier family 6 (amino acid transporter), member 14	11254
250	1e-07	1.47e-06	622.55	1843.07	0.34	fHXkt6jXi7Xur03aOo	Info	HES2	hairy and enhancer of split 2 (Drosophila)	54626
251	1e-07	1.47e-06	457.97	264.71	1.73	feoz5AGLAlRKNT31V0	Info	DDX59	DEAD (Asp-Glu-Ala-Asp) box polypeptide 59	83479
252	1e-07	1.47e-06	291.68	494.89	0.59	lhXEuXqnWfEMtdXe9c	Info	RPUSD3	RNA pseudouridylate synthase domain containing 3	285367
253	1e-07	1.47e-06	548.92	331.45	1.66	flXFECqUjW9C4oJH5I	Info	SLC35E1	solute carrier family 35, member E1	79939
254	1e-07	1.47e-06	351.11	882.34	0.4	HrpSUjQo7LN0y9UrjM	Info	CXADR	coxsackie virus and adenovirus receptor	1525
255	1e-07	1.47e-06	136.21	281.91	0.48	6egQlQDgeLl6C.GXjI	Info	WTAP	Wilms tumor 1 associated protein	9589
256	1e-07	1.47e-06	131.26	242.04	0.54	9h.oUwVaCUBd7iTRL8	Info	NA	NA	NA
257	1e-07	1.47e-06	1858.57	674	2.76	rHpApylaJFcpno.6hA	Info	ANKRD9	ankyrin repeat domain 9	122416
258	1e-07	1.47e-06	494.32	961.82	0.51	WQuX3Ua5D0h9LjdS60	Info	LRRFIP2	leucine rich repeat (in FLII) interacting protein 2	9209
259	1e-07	1.47e-06	260.81	95.04	2.74	cX687fpJEuJK2hymBI	Info	GUCA1B	guanylate cyclase activator 1B (retina)	2979	Olfactory transduction
260	1e-07	1.47e-06	407.57	143.37	2.84	xp6k.U0zIXeV9Isl0U	Info	CENPA	centromere protein A	1058
261	1e-07	1.47e-06	696.38	301.77	2.31	0h575QxdIdSoCIopTQ	Info	SLC37A4	solute carrier family 37 (glucose-6-phosphate transporter), member 4	2542
262	1e-07	1.47e-06	2617.57	1545.52	1.69	EDF16j7ictPSXuwU7o	Info	MRPS6	mitochondrial ribosomal protein S6	64968
263	1e-07	1.47e-06	240.19	128.45	1.87	0ew8nUbsVX0dXVFJ3k	Info	C5orf62	chromosome 5 open reading frame 62	85027
264	1e-07	1.47e-06	394.41	172.59	2.29	rjki1Tu13jcC_Tr63g	Info	OIP5	Opa interacting protein 5	11339
265	1e-07	1.47e-06	360.86	125.41	2.88	Teq_16d6oiIaJfyxJw	Info	KIF2C	kinesin family member 2C	11004
266	1e-07	1.47e-06	583.65	272.86	2.14	3VS7swnpP2Un7GyflE	Info	MID1IP1	MID1 interacting protein 1 (gastrulation specific G12 homolog (zebrafish))	58526
267	1e-07	1.47e-06	471.88	932.62	0.51	KRe.HyrNxUhU2PeL2o	Info	FAHD1	fumarylacetoacetate hydrolase domain containing 1	81889
268	1e-07	1.47e-06	174.58	92.2	1.89	026KI4KS6ERJOiA19k	Info	SCARA3	scavenger receptor class A, member 3	51435
269	1e-07	1.47e-06	5753.09	14681.67	0.39	6yEdVgt.72TrREeOfI	Info	CD24	CD24 molecule	100133941	Perou's- Intrinsic- Breast-Cancer-Genes
270	1e-07	1.47e-06	773.79	321.53	2.41	9RLehWRte9AJIdqB5c	Info	RANBP3	RAN binding protein 3	8498	immunology
271	1e-07	1.47e-06	111.69	199.4	0.56	NeI0lTt3rZ3fl7o17c	Info	C2orf55	chromosome 2 open reading frame 55	343990
272	1e-07	1.47e-06	536.03	1080.45	0.5	ZXIl88gOSDeCVR3oVI	Info	LEPROT	leptin receptor overlapping transcript	54741
273	1e-07	1.47e-06	692.43	1417.27	0.49	KnEn78Gku09V.kew4o	Info	EFNB2	ephrin-B2	1948	Perou's- Intrinsic- Breast-Cancer-Genes, Axon guidance, cell_cycle, cell_signaling, signal_transduction
274	1e-07	1.47e-06	127.21	272.17	0.47	HOolP5CjkGgi16mgoo	Info	PCSK5	proprotein convertase subtilisin/kexin type 5	5125
275	1e-07	1.47e-06	423.55	149.68	2.83	QkXgJ9dhN7wwJbKV_0	Info	BIRC5	baculoviral IAP repeat containing 5	332	B Cell Survival Pathway, Colorectal cancer
276	1e-07	1.47e-06	122.3	243.57	0.5	cWJ11KAlEKFFUEIKQQ	Info	PRB2	proline-rich protein BstNI subfamily 2	653247	immunology
277	1e-07	1.47e-06	5252.99	2155.22	2.44	WklJqxIOj.oIqLRR6E	Info	NCRNA00275	non-protein coding RNA 275	441951
278	1e-07	1.47e-06	139.42	85.79	1.63	0SezXXQDWuCDnP.cp4	Info	NKAIN2	Na+/K+ transporting ATPase interacting 2	154215
279	1e-07	1.47e-06	558.67	2934.5	0.19	l11UXKUbuJ517d7fPk	Info	TUBB3	tubulin, beta 3	10381	Gap junction
280	2e-07	2.43e-06	227.17	118.55	1.92	urhR0mXXqIH47649oI	Info	HAUS8	HAUS augmin-like complex, subunit 8	93323
281	2e-07	2.43e-06	537.23	970.49	0.55	6DkeBeh_qgIlizfUlk	Info	SCAP	SREBF chaperone	22937	SREBP control of lipid synthesis
282	2e-07	2.43e-06	366.93	660.23	0.56	0pxdKtFFTs_p8tKPhI	Info	CMTM6	CKLF-like MARVEL transmembrane domain containing 6	54918
283	2e-07	2.43e-06	131.49	232.83	0.56	N_vOIY3Z6hZV5W6AlE	Info	NA	NA	NA
284	2e-07	2.43e-06	128.21	328.55	0.39	6H4oRK6uilf7m6ets8	Info	NA	NA	NA
285	2e-07	2.43e-06	1165.98	532.69	2.19	Qe5RTVlJT2dceOIQjs	Info	SDHA	succinate dehydrogenase complex, subunit A, flavoprotein (Fp)	6389	Perou's- Intrinsic- Breast-Cancer-Genes, Electron Transport Reaction in Mitochondria, Citrate cycle (TCA cycle), Oxidative phosphorylation
286	2e-07	2.43e-06	146.96	85.6	1.72	EPpKw_.8QINReH1XDk	Info	PTPN22	protein tyrosine phosphatase, non-receptor type 22 (lymphoid)	26191
287	2e-07	2.43e-06	293.53	148.03	1.98	EkeagF7l1IR51e4D3g	Info	KNTC1	kinetochore associated 1	9735
288	2e-07	2.43e-06	1138.15	537.74	2.12	Tukq7v7qou9HrHfi6U	Info	GLE1	GLE1 RNA export mediator homolog (yeast)	2733
289	2e-07	2.43e-06	540.52	187.82	2.88	in3ftfT1Fot7dMVBSM	Info	MIR205	microRNA 205	406988
290	2e-07	2.43e-06	142.57	84.85	1.68	NeELINArknh4hhOTsI	Info	KCNS3	potassium voltage-gated channel, delayed-rectifier, subfamily S, member 3	3790
291	2e-07	2.43e-06	1263.81	716.34	1.76	Z3eg_6C6_giwWUKUU0	Info	RPA3	replication protein A3, 14kDa	6119	DNA_replication
292	2e-07	2.43e-06	322.16	174.73	1.84	9fQq96KKgq3kr1OrhI	Info	B3GNT1	UDP-GlcNAc:betaGal beta-1,3-N-acetylglucosaminyltransferase 1	11041	Glycan structures - biosynthesis 1, Glycan structures - biosynthesis 2, Glycosphingolipid biosynthesis - neo-lactoseries, Keratan sulfate biosynthesis
293	2e-07	2.43e-06	561.03	283.36	1.98	ZsbVFe1UjVc9XUQwSA	Info	SLC1A5	solute carrier family 1 (neutral amino acid transporter), member 5	6510	immunology
294	2e-07	2.43e-06	2755.41	6382.65	0.43	Q0E9EJk1OiKn0IJudc	Info	NA	NA	NA
295	2e-07	2.43e-06	793.13	275.89	2.87	lU36pJSlfl9P.EiskQ	Info	SIK1	salt-inducible kinase 1	150094
296	2e-07	2.43e-06	1170.81	3242.77	0.36	ZCBZCjlCj699JCEigc	Info	NA	NA	NA
297	2e-07	2.43e-06	386.73	837.87	0.46	KG14oS97geDkl6Eel0	Info	SGK223	homolog of rat pragma of Rnd2	157285
298	2e-07	2.43e-06	245.47	141.62	1.73	uRtdb4RJ93ohXIKaTs	Info	TCEA2	transcription elongation factor A (SII), 2	6919
299	2e-07	2.43e-06	352.7	674.17	0.52	K6JUquOiH.jp.6SoSE	Info	EXOC7	exocyst complex component 7	23265	Insulin signaling pathway
300	2e-07	2.43e-06	460.26	239.25	1.92	KUOUF05oGqWHGe.E0E	Info	DHPS	deoxyhypusine synthase	1725
301	2e-07	2.43e-06	2819.25	215.52	13.08	WKlwUl_os_HrV8XfOk	Info	TSC22D3	TSC22 domain family, member 3	1831
302	2e-07	2.43e-06	265.31	745.14	0.36	919WLjFTgeUsinnNvU	Info	PSME3	proteasome (prosome, macropain) activator subunit 3 (PA28 gamma; Ki)	10197
303	2e-07	2.43e-06	642.15	216.59	2.96	f0gC47oTKKQ7uIfqr0	Info	ANLN	anillin, actin binding protein	54443
304	2e-07	2.43e-06	205.22	344.73	0.6	0iEd5d66eSJDFQl0.o	Info	FYCO1	FYVE and coiled-coil domain containing 1	79443
305	2e-07	2.43e-06	233.78	103.99	2.25	ukoevq3qjc6TUIS4R0	Info	OASL	2'-5'-oligoadenylate synthetase-like	8638
306	2e-07	2.43e-06	468.46	256.48	1.83	W2O71hIo45I7EhEJqU	Info	SUGP2	SURP and G patch domain containing 2	10147
307	2e-07	2.43e-06	117.97	290.85	0.41	BOK5oJ300p3FegnrqM	Info	ATP12A	ATPase, H+/K+ transporting, nongastric, alpha polypeptide	479	Oxidative phosphorylation
308	2e-07	2.43e-06	365.16	185.76	1.97	ZkeX1uG2W_RzoS_d8I	Info	DLL1	delta-like 1 (Drosophila)	28514	Presenilin action in Notch and Wnt signaling, Proteolysis and Signaling Pathway of Notch , Segmentation Clock, Notch signaling pathway
309	2e-07	2.43e-06	399.1	775.41	0.51	xlyunxSVC1U7_h.SeE	Info	C3orf10	chromosome 3 open reading frame 10	55845	Regulation of actin cytoskeleton
310	2e-07	2.43e-06	529.08	2198.29	0.24	Tyao14HoeDAG63VHmU	Info	MUC1	mucin 1, cell surface associated	4582	Perou's- Intrinsic- Breast-Cancer-Genes, immunology
311	2e-07	2.43e-06	295.55	727.85	0.41	9JKShRKMe_7EQoTO6I	Info	SCEL	sciellin	8796
312	2e-07	2.43e-06	277.78	147.04	1.89	lokghwIgYonhSjeYYU	Info	TACC3	transforming, acidic coiled-coil containing protein 3	10460
313	2e-07	2.43e-06	266.13	153.84	1.73	QhojN3fCX9eTSIOnVE	Info	SNORA12	small nucleolar RNA, H/ACA box 12	677800
314	2e-07	2.43e-06	254.04	132.14	1.92	r1FlZCvKkyL7dfVBGg	Info	SCARA3	scavenger receptor class A, member 3	51435
315	2e-07	2.43e-06	165.87	97.46	1.7	WneIYOc6nkjh98ij_U	Info	IFI44	interferon-induced protein 44	10561
316	2e-07	2.43e-06	794.62	495.38	1.6	ig7oIHwmgJ5UAdaopI	Info	LAMB1	laminin, beta 1	3912	Prion Pathway, Cell Communication, ECM-receptor interaction, Focal adhesion, Prion disease
317	2e-07	2.43e-06	203.08	102.81	1.98	350EhU0LRnvoSl26ZA	Info	NA	NA	NA
318	2e-07	2.43e-06	332.68	648.96	0.51	BX5KiBrh.s_07uafXs	Info	CASZ1	castor zinc finger 1	54897
319	2e-07	2.43e-06	892.08	9547.03	0.093	KoXa301C6Xiz9HpK_4	Info	ALDH1A3	aldehyde dehydrogenase 1 family, member A3	220	Arginine and proline metabolism, Ascorbate and aldarate metabolism, beta-Alanine metabolism, Bile acid biosynthesis, Butanoate metabolism, Fatty acid metabolism, Glycerolipid metabolism, Glycolysis / Gluconeogenesis, Histidine metabolism, Limonene and pinene degradation, Lysine degradation, Metabolism of xenobiotics by cytochrome P450, Phenylalanine metabolism, Propanoate metabolism, Pyruvate met…
320	2e-07	2.43e-06	1603.36	4532.95	0.35	KW6.sdAlSDVQuXn.jg	Info	CDH1	cadherin 1, type 1, E-cadherin (epithelial)	999	Perou's- Intrinsic- Breast-Cancer-Genes, Downregulated of MTA-3 in ER-negative Breast Tumors, SUMOylation as a mechanism to modulate CtBP-dependent gene responses, TGF beta signaling pathway, Adherens junction, Cell adhesion molecules (CAMs), tsonc
321	2e-07	2.43e-06	326.15	116.35	2.8	0FCogUoBoBIutPVSVo	Info	DDIT3	DNA-damage-inducible transcript 3	1649	p38 MAPK Signaling Pathway , MAPK signaling pathway, DNA_damage, transcription
322	2e-07	2.43e-06	861.81	236.53	3.64	9LfeK1JV8p7e00exUI	Info	TFCP2L1	transcription factor CP2-like 1	29842
323	2e-07	2.43e-06	201.11	353.42	0.57	Z90NV57rKB1LrgafmY	Info	RYBP	RING1 and YY1 binding protein	23429
324	2e-07	2.43e-06	116.44	365.81	0.32	30n5R.p4o7R55HZwko	Info	MAP2	microtubule-associated protein 2	4133	Protein Kinase A at the Centrosome
325	2e-07	2.43e-06	352.6	1269.11	0.28	uuXrUO54ik6muf_z64	Info	SLC25A4	solute carrier family 25 (mitochondrial carrier; adenine nucleotide translocator), member 4	291	Electron Transport Reaction in Mitochondria, Calcium signaling pathway
326	2e-07	2.43e-06	117.86	211.98	0.56	9K1VF1KAlEKFFVEKIQ	Info	PRB2	proline-rich protein BstNI subfamily 2	653247	immunology
327	2e-07	2.43e-06	345.93	799.78	0.43	i9Ih5X3Rqdzl5HqCgE	Info	PHB	prohibitin	5245	immunology
328	2e-07	2.43e-06	105.14	189.25	0.56	B0lK3X1ev1LREiVJJ8	Info	DBNDD1	dysbindin (dystrobrevin binding protein 1) domain containing 1	79007
329	2e-07	2.43e-06	653.34	240.08	2.72	04FXhdyO9APWfQl3tI	Info	RFC4	replication factor C (activator 1) 4, 37kDa	5984	DNA_adducts, DNA_damage
330	2e-07	2.43e-06	385.87	1231.96	0.31	Tz3T_web9atmUi0.rE	Info	BRPF1	bromodomain and PHD finger containing, 1	7862
331	2e-07	2.43e-06	349.51	177.23	1.97	lS.0sOLoSwuuneSOlU	Info	DIS3L	DIS3 mitotic control homolog (S. cerevisiae)-like	115752
332	2e-07	2.43e-06	508.29	207.33	2.45	QH16i4VJvPXl10dc90	Info	FAM113B	family with sequence similarity 113, member B	91523
333	2e-07	2.43e-06	90.04	800.75	0.11	9T6IAEp0C6p6heurgU	Info	RHCG	Rh family, C glycoprotein	51458
334	2e-07	2.43e-06	130.62	433.31	0.3	rr5FXRA6SBLOwJ6wRc	Info	SLC39A8	solute carrier family 39 (zinc transporter), member 8	64116
335	2e-07	2.43e-06	98.55	222.86	0.44	EGF176FVG.6ezX81SU	Info	LAYN	layilin	143903
336	2e-07	2.43e-06	133.23	391.79	0.34	3J5EhfAV4X17V5fYXU	Info	EPHX3	epoxide hydrolase 3	79852
337	2e-07	2.43e-06	128.44	79.6	1.61	Qv7AYbv4knpu4p5Wno	Info	ABCF2	ATP-binding cassette, sub-family F (GCN20), member 2	10061	Perou's- Intrinsic- Breast-Cancer-Genes
338	3e-07	3.34e-06	1550.9	5482.77	0.28	3aZ9UkUE7BaTv1JIIQ	Info	CCND1	cyclin D1	595	Perou's- Intrinsic- Breast-Cancer-Genes, BTG family proteins and cell cycle regulation, CARM1 and Regulation of the Estrogen Receptor, Cell Cycle: G1/S Check Point , Cyclins and Cell Cycle Regulation, Inactivation of Gsk3 by AKT causes accumulation of b-catenin in Alveolar Macrophages, Influence of Ras and Rho proteins on G1 to S Transition, p53 Signaling Pathway, WNT Signaling Pathway, Cell cycl…
339	3e-07	3.34e-06	195.98	108.38	1.81	9onCSXyMkkgp._j3XU	Info	C5orf39	chromosome 5 open reading frame 39	389289
340	3e-07	3.34e-06	446.71	242.48	1.84	NXhfbd7kYe8eh0ZJ44	Info	POLRMT	polymerase (RNA) mitochondrial (DNA directed)	5442
341	3e-07	3.34e-06	187.02	319.75	0.58	BUUlTS79.iuPk8qC_k	Info	AAGAB	alpha- and gamma-adaptin binding protein	79719
342	3e-07	3.34e-06	520.11	280.18	1.86	TEiVElTeXfRdXg1u1M	Info	NA	NA	NA
343	3e-07	3.34e-06	377.01	204.42	1.84	fp09Hj2kn5CCud4Lik	Info	SIP1	survival of motor neuron protein interacting protein 1	8487
344	3e-07	3.34e-06	2487.99	1055.17	2.36	Bipe51ESW6.3j.RTlY	Info	NPM3	nucleophosmin/nucleoplasmin 3	10360
345	3e-07	3.34e-06	256.4	984.8	0.26	liWUoFdde0Oquyz.5Q	Info	CTTN	cortactin	2017	Agrin in Postsynaptic Differentiation, Tight junction
346	3e-07	3.34e-06	149.34	551.83	0.27	rXCSvsyolrpKKCnv9E	Info	CGN	cingulin	57530	Tight junction
347	3e-07	3.34e-06	2402.53	1210.21	1.99	itu9q.9d7h6lt_u3bo	Info	WDR18	WD repeat domain 18	57418
348	3e-07	3.34e-06	2267.55	875.47	2.59	9UEi3Ker08Tj04lIFE	Info	CKS2	CDC28 protein kinase regulatory subunit 2	1164	cell_cycle, cell_signaling, signal_transduction
349	3e-07	3.34e-06	727.57	381.2	1.91	0e.hddVd584KrJOPe4	Info	PLEKHA2	pleckstrin homology domain containing, family A (phosphoinositide binding specific) member 2	59339
350	3e-07	3.34e-06	255.74	142.24	1.8	KlR6X6NN105EVov8Xk	Info	NA	NA	NA
351	3e-07	3.34e-06	163.86	323.27	0.51	0ierrMKe13QnrnuylE	Info	IL1F9	interleukin 1 family, member 9	56300
352	3e-07	3.34e-06	237.66	132.31	1.8	fnu6X4sDVvF3eJdrxU	Info	B3GNT1	UDP-GlcNAc:betaGal beta-1,3-N-acetylglucosaminyltransferase 1	11041	Glycan structures - biosynthesis 1, Glycan structures - biosynthesis 2, Glycosphingolipid biosynthesis - neo-lactoseries, Keratan sulfate biosynthesis
353	3e-07	3.34e-06	223.26	107.74	2.07	rhAoEPAenj.pflIn.o	Info	CDK1	cyclin-dependent kinase 1	983	Activation of Src by Protein-tyrosine phosphatase alpha, AKAP95 role in mitosis and chromosome dynamics, cdc25 and chk1 Regulatory Pathway in response to DNA damage, Cell Cycle: G1/S Check Point , Cell Cycle: G2/M Checkpoint, Cyclins and Cell Cycle Regulation, Estrogen-responsive protein Efp controls cell cycle and breast tumors growth, How Progesterone Initiates the Oocyte Maturation, Protein Ki…
354	3e-07	3.34e-06	246.36	420.64	0.59	B9e50AOIuGnpOunVl4	Info	VHL	von Hippel-Lindau tumor suppressor	7428	Hypoxia-Inducible Factor in the Cardiovascular System, VEGF, Hypoxia, and Angiogenesis, Ubiquitin mediated proteolysis, immunology, tsonc
355	3e-07	3.34e-06	82.81	189.18	0.44	cRElEvlA1bHX5Raf3I	Info	PTPRM	protein tyrosine phosphatase, receptor type, M	5797	Perou's- Intrinsic- Breast-Cancer-Genes, Adherens junction, Cell adhesion molecules (CAMs), cell_cycle, cell_signaling
356	3e-07	3.34e-06	212.11	733.22	0.29	EqAH7OcpH.tSJee1To	Info	TRAK1	trafficking protein, kinesin binding 1	22906
357	3e-07	3.34e-06	2737.91	1320.01	2.07	H5FSfRwS6ngBNfq_Ls	Info	GLUD1	glutamate dehydrogenase 1	2746	Perou's- Intrinsic- Breast-Cancer-Genes, Arginine and proline metabolism, D-Glutamine and D-glutamate metabolism, Glutamate metabolism, Nitrogen metabolism, Urea cycle and metabolism of amino groups, immunology
358	3e-07	3.34e-06	285.01	531.94	0.54	NeSeol5.eUt_K94I0k	Info	STK38	serine/threonine kinase 38	11329	Perou's- Intrinsic- Breast-Cancer-Genes
359	3e-07	3.34e-06	443.33	835.81	0.53	03kIj3koHq7kRrvslI	Info	EFR3A	EFR3 homolog A (S. cerevisiae)	23167
360	3e-07	3.34e-06	2470.5	1086.33	2.27	xuutuiuv0uoOEHesug	Info	NA	NA	NA
361	3e-07	3.34e-06	318.32	176.02	1.81	K63vX_n936K6tkkUjo	Info	TIMELESS	timeless homolog (Drosophila)	8914
362	3e-07	3.34e-06	298.54	178.9	1.67	N6vUArVK7XdbktoAJU	Info	MUTYH	mutY homolog (E. coli)	4595
363	3e-07	3.34e-06	188.29	367.91	0.51	Nf_iXFX7vF1ZREXcN4	Info	DUOXA1	dual oxidase maturation factor 1	90527
364	3e-07	3.34e-06	934.62	536.6	1.74	QEZVcR5WUU.5EeXvRM	Info	EVI5L	ecotropic viral integration site 5-like	115704
365	3e-07	3.34e-06	230.09	104.42	2.2	WgA1K5aKJIKOIDHolo	Info	DBP	D site of albumin promoter (albumin D-box) binding protein	1628
366	3e-07	3.34e-06	417.52	1435.2	0.29	uTglZChYEVUVY.IXno	Info	NA	NA	NA
367	3e-07	3.34e-06	415	832.72	0.5	Ke6lOk4u.3LLI_ioCc	Info	HN1	hematological and neurological expressed 1	51155
368	4e-07	4.15e-06	931.69	355.56	2.62	0epFCF9XQSKEeJUGi8	Info	HCFC1R1	host cell factor C1 regulator 1 (XPO1 dependent)	54985	Perou's- Intrinsic- Breast-Cancer-Genes
369	4e-07	4.15e-06	226.53	104.92	2.16	osUOrmeQ1ISw95AeX4	Info	SRGN	serglycin	5552
370	4e-07	4.15e-06	1253.48	241.63	5.19	x.Sd_F7Vd6eXeLeDdU	Info	TOP2A	topoisomerase (DNA) II alpha 170kDa	7153	Apoptotic DNA fragmentation and tissue homeostasis, DNA_adducts, DNA_damage, DNA_replication
371	4e-07	4.15e-06	847.68	415.89	2.04	TU_i6VA39TcqQteApU	Info	RAD23A	RAD23 homolog A (S. cerevisiae)	5886	DNA_damage
372	4e-07	4.15e-06	853.98	512.92	1.66	3sU9Hovnnyt6hu7uHc	Info	KIAA0430	KIAA0430	9665
373	4e-07	4.15e-06	659.97	310.61	2.12	363QqASg7R.hXt_gbY	Info	SPCS3	signal peptidase complex subunit 3 homolog (S. cerevisiae)	60559	Biotin metabolism, Lysine degradation
374	4e-07	4.15e-06	457.56	903.32	0.51	KV1TlvUddXl3iWBOMM	Info	CTXN1	cortexin 1	404217
375	4e-07	4.15e-06	889.47	465.53	1.91	iykwoB2.kp3e1Knn14	Info	BOD1	biorientation of chromosomes in cell division 1	91272
376	4e-07	4.15e-06	257.06	125.72	2.04	oTptYXmtAHRi3qognQ	Info	CALML4	calmodulin-like 4	91860
377	4e-07	4.15e-06	513.91	246.53	2.08	0SFQn1Or7x7nsUfrq0	Info	PPTC7	PTC7 protein phosphatase homolog (S. cerevisiae)	160760
378	4e-07	4.15e-06	441.69	181.95	2.43	ZKglf9dXiHu6r0tJec	Info	APCDD1L	adenomatosis polyposis coli down-regulated 1-like	164284
379	4e-07	4.15e-06	560.7	274.47	2.04	ZX55cV.3dd690F0GL0	Info	SIN3A	SIN3 homolog A, transcription regulator (yeast)	25942	METS affect on Macrophage Differentiation
380	4e-07	4.15e-06	478.87	172.86	2.77	3ZI6Kh14TJSee4DDoI	Info	CDKN3	cyclin-dependent kinase inhibitor 3	1033
381	4e-07	4.15e-06	986.34	2411.65	0.41	x_3fmudOO7qkRoKT54	Info	RAB11A	RAB11A, member RAS oncogene family	8766	Rab GTPases Mark Targets In The Endocytotic Machinery, tsonc
382	4e-07	4.15e-06	280.99	147.54	1.9	6l0LqRVUJEJC0J3UII	Info	MYST1	MYST histone acetyltransferase 1	84148
383	4e-07	4.15e-06	254.81	508.62	0.5	rkp2T5FSonovie9VwM	Info	PRRG2	proline rich Gla (G-carboxyglutamic acid) 2	5639
384	4e-07	4.15e-06	226	132.52	1.71	ig3kDHkgFH0XTVJTjo	Info	NA	NA	NA
385	4e-07	4.15e-06	3753.58	1722.85	2.18	ouPXkH4X0p6iK6IlOU	Info	C6orf48	chromosome 6 open reading frame 48	50854
386	4e-07	4.15e-06	461.15	1551.8	0.3	QXiUguq58x1QF_LtSU	Info	MARCKSL1	MARCKS-like 1	65108
387	4e-07	4.15e-06	2886.82	4924.29	0.59	0KD9KuDoedSdeL0ecc	Info	NA	NA	NA
388	4e-07	4.15e-06	100.46	283.42	0.35	it1ISdTSgUJApSMl4Q	Info	HSPB8	heat shock 22kDa protein 8	26353	Perou's- Intrinsic- Breast-Cancer-Genes
389	4e-07	4.15e-06	783.88	394.66	1.99	B2oL_Xpy4CtB7I54J4	Info	MSH6	mutS homolog 6 (E. coli)	2956	Colorectal cancer
390	4e-07	4.15e-06	348.7	200.62	1.74	N7RuSgS4pKhKr3nX3Q	Info	SLC39A14	solute carrier family 39 (zinc transporter), member 14	23516
391	4e-07	4.15e-06	99.39	202.44	0.49	6o4OXQqnREHb1KHy4U	Info	NA	NA	NA
392	4e-07	4.15e-06	152.41	282.97	0.54	WhV5j9VA7qAdh5MP7o	Info	RNU1-3	RNA, U1 small nuclear 3	26869
393	4e-07	4.15e-06	185.62	513.5	0.36	QuER.qBRgjhdhKAeSk	Info	CWH43	cell wall biogenesis 43 C-terminal homolog (S. cerevisiae)	80157
394	4e-07	4.15e-06	420.87	674.73	0.62	KIfVx4lF93lGBa2pyg	Info	TOP2B	topoisomerase (DNA) II beta 180kDa	7155	Apoptotic DNA fragmentation and tissue homeostasis, Control of Gene Expression by Vitamin D Receptor, DNA_adducts, DNA_damage, gene_regulation, transcription
395	5e-07	4.95e-06	114.53	185.16	0.62	ivVN9A5w_UvUuz06x0	Info	SMARCA1	SWI/SNF related, matrix associated, actin dependent regulator of chromatin, subfamily a, member 1	6594
396	5e-07	4.95e-06	359.65	666.9	0.54	QkKRDKC0vdeR9ddOy0	Info	CDS1	CDP-diacylglycerol synthase (phosphatidate cytidylyltransferase) 1	1040	Glycerophospholipid metabolism, Phosphatidylinositol signaling system
397	5e-07	4.95e-06	724.75	316.35	2.29	NXyV97r7Tp8O7t.Ugc	Info	GTPBP3	GTP binding protein 3 (mitochondrial)	84705
398	5e-07	4.95e-06	1007.02	1630.33	0.62	Wlx.h.xvVPXu8UX11Y	Info	SRSF6	serine/arginine-rich splicing factor 6	6431
399	5e-07	4.95e-06	2074.19	635.08	3.27	TXCeLuFUglGO53s1IE	Info	CKS1B	CDC28 protein kinase regulatory subunit 1B	1163	Regulation of p27 Phosphorylation during Cell Cycle Progression
400	5e-07	4.95e-06	196.56	515.24	0.38	6v0IiP70eVJ2.7teJU	Info	SCD5	stearoyl-CoA desaturase 5	79966
401	5e-07	4.95e-06	114.46	196.36	0.58	uvg555UHfX_0Xcpz1E	Info	C12orf4	chromosome 12 open reading frame 4	57102
402	5e-07	4.95e-06	1197.57	2236.62	0.54	K6DSNcJTISnD5UUdUo	Info	THOC7	THO complex 7 homolog (Drosophila)	80145
403	5e-07	4.95e-06	484.48	1668.09	0.29	QZcruSjd.BLJCnje3o	Info	SERPINB1	serpin peptidase inhibitor, clade B (ovalbumin), member 1	1992
404	5e-07	4.95e-06	409.33	224.13	1.83	0VX7Th3i0bnns_Qbko	Info	TCFL5	transcription factor-like 5 (basic helix-loop-helix)	10732
405	5e-07	4.95e-06	514.12	194.91	2.64	WoK7je6h7epe8dNec0	Info	FAM129A	family with sequence similarity 129, member A	116496
406	5e-07	4.95e-06	369.95	190.16	1.95	9gjnHf10XnvtOXFOpY	Info	ALDH6A1	aldehyde dehydrogenase 6 family, member A1	4329	Inositol metabolism, Propanoate metabolism, Valine, leucine and isoleucine degradation
407	5e-07	4.95e-06	834.29	2598.94	0.32	0nfe_FSGDKkSV7B5G4	Info	MALL	mal, T-cell differentiation protein-like	7851	immunology
408	5e-07	4.95e-06	2483.27	1295.16	1.92	0VSdUlXUCPx.VNbh14	Info	C19orf70	chromosome 19 open reading frame 70	125988
409	5e-07	4.95e-06	436.45	189.19	2.31	NJTo4cRN5TILUFQ.4I	Info	TTC32	tetratricopeptide repeat domain 32	130502
410	5e-07	4.95e-06	362.25	186.79	1.94	9q1S_vuSkou33NLzF0	Info	PLK4	polo-like kinase 4	10733
411	5e-07	4.95e-06	97.84	342.79	0.29	BdBkYBPVK5Egn7kh30	Info	NA	NA	NA
412	5e-07	4.95e-06	783.63	372.2	2.11	Z5akqeiehIJS5fwtP4	Info	FAM125A	family with sequence similarity 125, member A	93343
413	5e-07	4.95e-06	431.05	228.23	1.89	rlUqbpZ7xIBDAV46k4	Info	YIF1B	Yip1 interacting factor homolog B (S. cerevisiae)	90522
414	6e-07	5.71e-06	490.27	176.16	2.78	HLhL9JyhgSiu0h54JY	Info	NCAPG	non-SMC condensin I complex, subunit G	64151
415	6e-07	5.71e-06	148.12	341.52	0.43	WAC.p_Xuw5UdX1V6dU	Info	WDR77	WD repeat domain 77	79084
416	6e-07	5.71e-06	378.04	1178.59	0.32	BlpDqSl5Ax6RIk8NMQ	Info	HMGCS1	3-hydroxy-3-methylglutaryl-CoA synthase 1 (soluble)	3157	SREBP control of lipid synthesis, Butanoate metabolism, PPAR signaling pathway, Synthesis and degradation of ketone bodies, Valine, leucine and isoleucine degradation
417	6e-07	5.71e-06	1626.55	826.57	1.97	B7ZbXtVJefu1bivtDA	Info	NDUFS7	NADH dehydrogenase (ubiquinone) Fe-S protein 7, 20kDa (NADH-coenzyme Q reductase)	374291	Oxidative phosphorylation
418	6e-07	5.71e-06	1200.15	670.01	1.79	KhJXu_50odHeeeugHQ	Info	KDSR	3-ketodihydrosphingosine reductase	2531	Perou's- Intrinsic- Breast-Cancer-Genes, Sphingolipid metabolism
419	6e-07	5.71e-06	1444.88	878.42	1.64	rdQRbUvukndSCwySeE	Info	RTTN	rotatin	25914
420	6e-07	5.71e-06	181.16	389.07	0.47	3fZAi4YpVuogaHXSHc	Info	EPS8L1	EPS8-like 1	54869
421	6e-07	5.71e-06	1883.13	3639.64	0.52	EZTtaWYK6QgglHgElQ	Info	CCDC72	coiled-coil domain containing 72	51372
422	6e-07	5.71e-06	6681.1	2067.27	3.23	fSUyR.vR7Xu0iR4nUU	Info	TXNIP	thioredoxin interacting protein	10628
423	6e-07	5.71e-06	332.87	220.04	1.51	ix1KUCgkUiUOgfjpXA	Info	STAT1	signal transducer and activator of transcription 1, 91kDa	6772	Apoptotic Signaling in Response to DNA Damage, Bioactive Peptide Induced Signaling Pathway, EGF Signaling Pathway, IFN alpha signaling pathway, IFN gamma signaling pathway , IL-10 Anti-inflammatory Signaling Pathway, IL22 Soluble Receptor Signaling Pathway , Inhibition of Cellular Proliferation by Gleevec, MAPKinase Signaling Pathway, p38 MAPK Signaling Pathway , PDGF Signaling Pathway, TPO Signa…
424	6e-07	5.71e-06	577.72	167.77	3.44	xNS4iDi.l33566LJI4	Info	DLGAP5	discs, large (Drosophila) homolog-associated protein 5	9787
425	6e-07	5.71e-06	518.65	971.95	0.53	igooh6hKIBZcAuzSrc	Info	PSMD6	proteasome (prosome, macropain) 26S subunit, non-ATPase, 6	9861	Proteasome
426	6e-07	5.71e-06	452.97	201.68	2.25	uS9TIJ5InZICj4mSok	Info	C21orf63	chromosome 21 open reading frame 63	59271
427	6e-07	5.71e-06	167.29	481.18	0.35	imM9It1UhaS006S.SY	Info	FILIP1L	filamin A interacting protein 1-like	11259
428	6e-07	5.71e-06	3900.78	1786.69	2.18	ijfUpc6MjSik0eKUok	Info	IFITM3	interferon induced transmembrane protein 3 (1-8U)	10410
429	6e-07	5.71e-06	154.2	677.27	0.23	Hua3_911uAB7tYgR2o	Info	PDGFA	platelet-derived growth factor alpha polypeptide	5154	Cytokines and Inflammatory Response, Mechanism of Gene Regulation by Peroxisome Proliferators via PPARa(alpha), PDGF Signaling Pathway, Phospholipids as signalling intermediaries, immunology, misc, signal_transduction
430	6e-07	5.71e-06	268.31	450.22	0.6	NLnrgCsqeLjxfJRKuk	Info	EDEM1	ER degradation enhancer, mannosidase alpha-like 1	9695	ER¿associated degradation (ERAD) Pathway, Aminosugars metabolism, Nucleotide sugars metabolism
431	7e-07	6.31e-06	272.31	510.06	0.53	Hi5ceKX8JFnBPX9TT0	Info	RBM47	RNA binding motif protein 47	54502
432	7e-07	6.31e-06	480.01	900.41	0.53	xVei1iCgDoPevTHutU	Info	SMARCC1	SWI/SNF related, matrix associated, actin dependent regulator of chromatin, subfamily c, member 1	6599	Chromatin Remodeling by hSWI/SNF ATP-dependent Complexes, Control of Gene Expression by Vitamin D Receptor, development
433	7e-07	6.31e-06	368.92	720.7	0.51	rFUtHKOSOhRH_IBFFQ	Info	ITGA2	integrin, alpha 2 (CD49B, alpha 2 subunit of VLA-2 receptor)	3673	Perou's- Intrinsic- Breast-Cancer-Genes, ECM-receptor interaction, Focal adhesion, Hematopoietic cell lineage, Regulation of actin cytoskeleton, cell_signaling, immunology, metastasis
434	7e-07	6.31e-06	4387.6	7457.61	0.59	cKeegpJ_6KW_vWVHT0	Info	EZR	ezrin	7430	Cystic fibrosis transmembrane conductance regulator (CFTR) and beta 2 adrenergic receptor (b2AR) pathway, mCalpain and friends in Cell motility, uCalpain and friends in Cell spread, Leukocyte transendothelial migration, Regulation of actin cytoskeleton
435	7e-07	6.31e-06	1026.77	1894.41	0.54	xlBPS3rO4pubgkIHXo	Info	GPR56	G protein-coupled receptor 56	9289
436	7e-07	6.31e-06	1290.08	562.79	2.29	HroI6OXguyHnnJ4MU0	Info	NCRNA00219	non-protein coding RNA 219	114915
437	7e-07	6.31e-06	280.04	519.69	0.54	rqf45STX6NLHgdL1NY	Info	MAP3K7	mitogen-activated protein kinase kinase kinase 7	6885	ALK in cardiac myocytes, FAS signaling pathway ( CD95 ), MAPKinase Signaling Pathway, NFkB activation by Nontypeable Hemophilus influenzae, NF-kB Signaling Pathway, p38 MAPK Signaling Pathway , Signal transduction through IL1R, TGF beta signaling pathway, Thrombin signaling and protease-activated receptors, TNFR1 Signaling Pathway, Toll-Like Receptor Pathway, WNT Signaling Pathway, Adherens junct…
438	7e-07	6.31e-06	162.86	102.15	1.59	EP5e.efnftcn6in1XQ	Info	CCL5	chemokine (C-C motif) ligand 5	6352	The Role of Eosinophils in the Chemokine Network of Allergy, Cytokine-cytokine receptor interaction, Epithelial cell signaling in Helicobacter pylori infection, Toll-like receptor signaling pathway
439	7e-07	6.31e-06	88.05	152.05	0.58	6d4iRIopAJ97qO5y2k	Info	ARMCX3	armadillo repeat containing, X-linked 3	51566
440	7e-07	6.31e-06	170.86	102.99	1.66	Bef6IDFGGs_AKSSKHU	Info	NUF2	NUF2, NDC80 kinetochore complex component, homolog (S. cerevisiae)	83540
441	7e-07	6.31e-06	249.51	134.04	1.86	3XfUx6yOYD83uTgKtE	Info	NRCAM	neuronal cell adhesion molecule	4897	Cell adhesion molecules (CAMs)
442	7e-07	6.31e-06	742.36	379.9	1.95	iqLvOkk0xQpce_ROqU	Info	DEDD2	death effector domain containing 2	162989
443	7e-07	6.31e-06	887.28	454.57	1.95	QdQghd3XurkPge9Nb0	Info	NT5C3	5'-nucleotidase, cytosolic III	51251	Nicotinate and nicotinamide metabolism, Purine metabolism, Pyrimidine metabolism
444	7e-07	6.31e-06	327.28	158.15	2.07	3XrQuenee1_X1P1XeQ	Info	ANG	angiogenin, ribonuclease, RNase A family, 5	283	Perou's- Intrinsic- Breast-Cancer-Genes, angiogenesis
445	7e-07	6.31e-06	591.71	246.26	2.4	c0hT._avdUSReBUkEk	Info	CCNB1IP1	cyclin B1 interacting protein 1, E3 ubiquitin protein ligase	57820	Tryptophan metabolism
446	7e-07	6.31e-06	652.23	3470.18	0.19	Zuc3vS45XSJ357yekk	Info	CLDN1	claudin 1	9076	Cell adhesion molecules (CAMs), Leukocyte transendothelial migration, Tight junction
447	7e-07	6.31e-06	995.89	558.79	1.78	6fVlaRVH3sxMBpQru4	Info	CDC42EP5	CDC42 effector protein (Rho GTPase binding) 5	148170
448	7e-07	6.31e-06	201.28	437.86	0.46	Qsl4LqI_fi1KIUl6kE	Info	SYNJ2BP	synaptojanin 2 binding protein	55333
449	7e-07	6.31e-06	628.39	266.73	2.36	Trc1Y6p.17JeRNvoBk	Info	SNORA18	small nucleolar RNA, H/ACA box 18	677805
450	7e-07	6.31e-06	192.69	406.05	0.47	6eBSgRDSv0pS.jHp7U	Info	CCNC	cyclin C	892
451	7e-07	6.31e-06	187.57	448.93	0.42	le5N8_4pSftV2BXf6U	Info	PRICKLE1	prickle homolog 1 (Drosophila)	144165	Wnt signaling pathway
452	7e-07	6.31e-06	198.22	403.12	0.49	unJP.UGKgfPWRqXHso	Info	ACOX1	acyl-CoA oxidase 1, palmitoyl	51	Mechanism of Gene Regulation by Peroxisome Proliferators via PPARa(alpha), Fatty acid metabolism, PPAR signaling pathway
453	7e-07	6.31e-06	190.35	110.47	1.72	WXbSVWdKUb00lQmCP8	Info	HAUS8	HAUS augmin-like complex, subunit 8	93323
454	7e-07	6.31e-06	473.09	282.68	1.67	33_7VUeyKGuJZJ5NBc	Info	CDCA4	cell division cycle associated 4	55038
455	8e-07	6.97e-06	977.38	311.61	3.14	Zn2Iv_F5eCJFI_RN1U	Info	PTTG3P	pituitary tumor-transforming 3 (pseudogene)	26255
456	8e-07	6.97e-06	783.01	484.26	1.62	iSdqXuw_yiCEdJLj5Q	Info	INTS10	integrator complex subunit 10	55174
457	8e-07	6.97e-06	166.85	304.51	0.55	ood7Xu0Xd1K7Unt05c	Info	PLEKHF1	pleckstrin homology domain containing, family F (with FYVE domain) member 1	79156
458	8e-07	6.97e-06	1908.8	1145.61	1.67	oiiiNqS_uCSOejh.oU	Info	UROD	uroporphyrinogen decarboxylase	7389	Hemoglobin\'s Chaperone, Porphyrin and chlorophyll metabolism, immunology
459	8e-07	6.97e-06	254.96	705.32	0.36	3Y1gxHpApBH_foV91U	Info	C7orf10	chromosome 7 open reading frame 10	79783
460	8e-07	6.97e-06	500.69	242.37	2.07	3oeDevdd_xFXQVzkl4	Info	SUV39H1	suppressor of variegation 3-9 homolog 1 (Drosophila)	6839	Lysine degradation
461	8e-07	6.97e-06	167.56	100.24	1.67	lZe9S6nSC0UFDHSiBU	Info	ACOX2	acyl-CoA oxidase 2, branched chain	8309	Perou's- Intrinsic- Breast-Cancer-Genes, Fatty acid metabolism, PPAR signaling pathway
462	8e-07	6.97e-06	3310.3	8497.96	0.39	6ipCUUDxcp4ryIj6Uk	Info	EMP1	epithelial membrane protein 1	2012	tsonc
463	8e-07	6.97e-06	354.54	682.18	0.52	KURKrov3hgrXCou.u0	Info	EDN1	endothelin 1	1906	Hypoxia-Inducible Factor in the Cardiovascular System, NFAT and Hypertrophy of the heart (Transcription in the broken heart), Role of EGF Receptor Transactivation by GPCRs in Cardiac Hypertrophy, Neuroactive ligand-receptor interaction, development, immunology, misc
464	8e-07	6.97e-06	249.61	137.2	1.82	QURHfkif0rvHSeTLxk	Info	HSF2	heat shock transcription factor 2	3298	Perou's- Intrinsic- Breast-Cancer-Genes
465	8e-07	6.97e-06	310.74	510.47	0.61	04qkX6fWXucn_U7Teg	Info	CHFR	checkpoint with forkhead and ring finger domains	55743	Tryptophan metabolism
466	8e-07	6.97e-06	218.57	465.04	0.47	3p46XcX_zUogHkiSV4	Info	TMEM2	transmembrane protein 2	23670
467	8e-07	6.97e-06	372.66	112.12	3.32	6e.BIM4nt7T8XH39Uc	Info	NEK2	NIMA (never in mitosis gene a)-related kinase 2	4751
468	8e-07	6.97e-06	451.62	246.63	1.83	9r8Uo7LVHviiTc.Krw	Info	SMC4	structural maintenance of chromosomes 4	10051
469	8e-07	6.97e-06	463.36	256.45	1.81	00K3OeGXV631V5_6eA	Info	DHPS	deoxyhypusine synthase	1725
470	8e-07	6.97e-06	996.74	380.35	2.62	rV0XE9TLqVuqdeuTfA	Info	TSPAN4	tetraspanin 4	7106
471	9e-07	7.64e-06	487.79	286.49	1.7	3qn9u1V7mtLv9LFF3c	Info	PDXP	pyridoxal (pyridoxine, vitamin B6) phosphatase	57026
472	9e-07	7.64e-06	182.15	113.06	1.61	0rXqOEkOeEelwovHTU	Info	KDELR3	KDEL (Lys-Asp-Glu-Leu) endoplasmic reticulum protein retention receptor 3	11015	Perou's- Intrinsic- Breast-Cancer-Genes
473	9e-07	7.64e-06	209.24	110.4	1.9	ip6_S75INiCKU_JGq4	Info	PSTK	phosphoseryl-tRNA kinase	118672
474	9e-07	7.64e-06	2307.63	1135.37	2.03	BaRT4sTmIV4YUsQnRo	Info	LSM7	LSM7 homolog, U6 small nuclear RNA associated (S. cerevisiae)	51690
475	9e-07	7.64e-06	1226.01	4281.11	0.29	KIwSlDXgrHV7_eSDtI	Info	HIGD1A	HIG1 hypoxia inducible domain family, member 1A	25994
476	9e-07	7.64e-06	208.2	412.72	0.5	KhHni6ISJ5qtU3oR8c	Info	ZGPAT	zinc finger, CCCH-type with G patch domain	84619
477	9e-07	7.64e-06	912.12	456.97	2	NUlfA1VJ9QH4pUU3UU	Info	TYK2	tyrosine kinase 2	7297	IFN alpha signaling pathway, IL12 and Stat4 Dependent Signaling Pathway in Th1 Development, IL22 Soluble Receptor Signaling Pathway , NO2-dependent IL 12 Pathway in NK cells, Stat3 Signaling Pathway, Adipocytokine signaling pathway, Jak-STAT signaling pathway, cell_cycle, cell_signaling, signal_transduction
478	9e-07	7.64e-06	449.57	2757.16	0.16	WF5WS_i_h7fBLJukRI	Info	C15orf52	chromosome 15 open reading frame 52	388115
479	9e-07	7.64e-06	298.97	552.54	0.54	BX_f27hRO.3sUtHqgI	Info	UBP1	upstream binding protein 1 (LBP-1a)	7342
480	9e-07	7.64e-06	9449.87	3438.86	2.75	inm.CX1VNux5Ivieko	Info	DDIT4	DNA-damage-inducible transcript 4	54541	mTOR signaling pathway
481	9e-07	7.64e-06	454.05	1124.53	0.4	rooyfiVKL2IXl6kMyY	Info	BCYRN1	brain cytoplasmic RNA 1 (non-protein coding)	618
482	9e-07	7.64e-06	113.54	969.43	0.12	9pUrd0H00u6fc4lSNE	Info	KLK13	kallikrein-related peptidase 13	26085
483	1e-06	8.25e-06	344.44	869.57	0.4	KWrLojnrt6stOj956E	Info	CTDSPL	CTD (carboxy-terminal domain, RNA polymerase II, polypeptide A) small phosphatase-like	10217	Perou's- Intrinsic- Breast-Cancer-Genes
484	1e-06	8.25e-06	107.61	288.96	0.37	W38p0ogk.wIBVRXllY	Info	A4GALT	alpha 1,4-galactosyltransferase	53947	Glycan structures - biosynthesis 2, Glycosphingolipid biosynthesis - globoseries
485	1e-06	8.25e-06	130.07	574.29	0.23	cSdGHlX0eTtVAdJOHU	Info	CLIP3	CAP-GLY domain containing linker protein 3	25999
486	1e-06	8.25e-06	2302.84	368.61	6.25	rR_nfrF7q8k0L3VSrI	Info	SFRP1	secreted frizzled-related protein 1	6422	Wnt signaling pathway, development
487	1e-06	8.25e-06	113.62	373.03	0.3	rSflH_nijtHnkdnCSo	Info	MAP2	microtubule-associated protein 2	4133	Protein Kinase A at the Centrosome
488	1e-06	8.25e-06	436.3	189.01	2.31	0yeeXXDfXnLqFF9F6o	Info	HAUS4	HAUS augmin-like complex, subunit 4	54930
489	1e-06	8.25e-06	803.06	2758.08	0.29	3UVbWP6t444qSMXB0o	Info	PTHLH	parathyroid hormone-like hormone	5744
490	1e-06	8.25e-06	143.04	84.08	1.7	KAF1Jfd7vvWExYoUHo	Info	SLC47A1	solute carrier family 47, member 1	55244
491	1e-06	8.25e-06	128.95	317.45	0.41	Zddpj1_0._itEv8dPU	Info	HS3ST1	heparan sulfate (glucosamine) 3-O-sulfotransferase 1	9957	Glycan structures - biosynthesis 1, Heparan sulfate biosynthesis
492	1e-06	8.25e-06	988.49	536.59	1.84	r3kqEepjH6S4e9xfik	Info	FXR1	fragile X mental retardation, autosomal homolog 1	8087	immunology
493	1e-06	8.25e-06	229.31	119.72	1.92	c.X.ui5dNEoa4d6qUk	Info	GNB1L	guanine nucleotide binding protein (G protein), beta polypeptide 1-like	54584
494	1e-06	8.25e-06	274.28	154.02	1.78	rU5_iCSmi4oGkngEQY	Info	TMEM136	transmembrane protein 136	219902
495	1e-06	8.25e-06	1760.9	880.12	2	lkpP.i6XjxM9dUSQtY	Info	PPIL3	peptidylprolyl isomerase (cyclophilin)-like 3	53938
496	1e-06	8.25e-06	366.33	201.86	1.81	i5A5d9L_h0neElXXUo	Info	OCEL1	occludin/ELL domain containing 1	79629
497	1.1e-06	8.98e-06	2309.13	12284.72	0.19	WUTbfV7VDYUuzYaeLk	Info	LCN2	lipocalin 2	3934	immunology, tsonc
498	1.1e-06	8.98e-06	552.56	1283.5	0.43	rUJSgK4EgFELtSV2uc	Info	PPL	periplakin	5493
499	1.1e-06	8.98e-06	132.43	524.38	0.25	Q5J51WuRWQSm.5Dkjs	Info	TIMP2	TIMP metallopeptidase inhibitor 2	7077	Inhibition of Matrix Metalloproteinases, angiogenesis
500	1.1e-06	8.98e-06	270.79	571.58	0.47	cXQU1KA_Eunks_HUuE	Info	ASCC3	activating signal cointegrator 1 complex subunit 3	10973	Folate biosynthesis, Starch and sucrose metabolism
501	1.1e-06	8.98e-06	774.17	379.88	2.04	oo7gvetO0X5u3RXoos	Info	FOXK1	forkhead box K1	221937
502	1.2e-06	9.55e-06	109.73	208.05	0.53	QjSLqCF0l_rp_3effk	Info	ADCY6	adenylate cyclase 6	112	Gap junction, GnRH signaling pathway, Purine metabolism, Taste transduction
503	1.2e-06	9.55e-06	1535.33	2744	0.56	Nf5N7DUQI96knlF0t0	Info	ACLY	ATP citrate lyase	47	Shuttle for transfer of acetyl groups from mitochondria to the cytosol, Citrate cycle (TCA cycle), Reductive carboxylate cycle (CO2 fixation)
504	1.2e-06	9.55e-06	395.1	210.67	1.88	EH7f0_R9HeXv9CqLCM	Info	MTMR4	myotubularin related protein 4	9110
505	1.2e-06	9.55e-06	255.03	134.62	1.89	NyXoUCoLilQonxUJ7o	Info	ST3GAL3	ST3 beta-galactoside alpha-2,3-sialyltransferase 3	6487	Glycan structures - biosynthesis 1, Glycan structures - biosynthesis 2, Glycosphingolipid biosynthesis - lactoseries, Keratan sulfate biosynthesis
506	1.2e-06	9.55e-06	713.96	301.25	2.37	NqwsZB8f9RQIHtJJ5c	Info	MTHFD2	methylenetetrahydrofolate dehydrogenase (NADP+ dependent) 2, methenyltetrahydrofolate cyclohydrolase	10797	Glyoxylate and dicarboxylate metabolism, One carbon pool by folate
507	1.2e-06	9.55e-06	96.11	149.18	0.64	iWGG52L14K7OIJHeVI	Info	FBP1	fructose-1,6-bisphosphatase 1	2203	Carbon fixation, Fructose and mannose metabolism, Glycolysis / Gluconeogenesis, Insulin signaling pathway, Pentose phosphate pathway, immunology
508	1.2e-06	9.55e-06	184.76	114.72	1.61	WSemIeyVXVHVEdHfkg	Info	CENPM	centromere protein M	79019
509	1.2e-06	9.55e-06	188.25	95.47	1.97	f4M8q0.pH3SQsox904	Info	PSIP1	PC4 and SFRS1 interacting protein 1	11168
510	1.2e-06	9.55e-06	910.25	499.6	1.82	Ka6Nd6oJShSiIJCtCA	Info	BAAT1	BRCA1-associated ATM activator 1	221927
511	1.2e-06	9.55e-06	88.56	177.49	0.5	ofonf9UntxTk.kEooI	Info	NA	NA	NA
512	1.2e-06	9.55e-06	109.38	245.23	0.45	ollqbr_fd0tHnpn98M	Info	KCNK12	potassium channel, subfamily K, member 12	56660
513	1.2e-06	9.55e-06	139.76	788.59	0.18	HrRV3ffke1UB_e0PWI	Info	GPRC5A	G protein-coupled receptor, family C, group 5, member A	9052
514	1.2e-06	9.55e-06	383.24	240.12	1.6	fk1EX_OkOSPrJK9TKY	Info	DPY19L1	dpy-19-like 1 (C. elegans)	23333
515	1.3e-06	1.01e-05	420.97	924.81	0.46	f19hdR5lUXV5e7u8.Q	Info	SLC25A23	solute carrier family 25 (mitochondrial carrier; phosphate carrier), member 23	79085
516	1.3e-06	1.01e-05	1471.77	3069.96	0.48	6ut.eiK8ytHXql36tU	Info	PLAU	plasminogen activator, urokinase	5328	Fibrinolysis Pathway, Platelet Amyloid Precursor Protein Pathway, Complement and coagulation cascades, angiogenesis
517	1.3e-06	1.01e-05	158.6	324.74	0.49	ErUX3KA1yh2.P6hOuo	Info	PIGM	phosphatidylinositol glycan anchor biosynthesis, class M	93183	Glycan structures - biosynthesis 2, Glycosylphosphatidylinositol(GPI)-anchor biosynthesis
518	1.3e-06	1.01e-05	215.53	118.5	1.82	3Cnro7Ll.Xced3Seqk	Info	SLC22A18AS	solute carrier family 22 (organic cation transporter), member 18 antisense	5003
519	1.3e-06	1.01e-05	1075.4	3172.59	0.34	BkH9RXlT.7AHktN_hc	Info	MARCKS	myristoylated alanine-rich protein kinase C substrate	4082	Effects of calcineurin in Keratinocyte Differentiation
520	1.3e-06	1.01e-05	144.85	245.63	0.59	l7nlXmP1UDuoB2Hkw8	Info	RNU1-9	RNA, U1 small nuclear 9	26864
521	1.3e-06	1.01e-05	2569.72	1319.81	1.95	NIwad1IXif1m0kLKDY	Info	AARS	alanyl-tRNA synthetase	16	Alanine and aspartate metabolism, Aminoacyl-tRNA biosynthesis, immunology
522	1.3e-06	1.01e-05	602.68	2135.63	0.28	668h3ouHqLqcgqhRe0	Info	PTHLH	parathyroid hormone-like hormone	5744
523	1.3e-06	1.01e-05	129.17	347.18	0.37	if5317.65e9StOig0w	Info	DEFB103A	defensin, beta 103A	414325
524	1.3e-06	1.01e-05	446.6	1082.33	0.41	lRfyRoy.XrVC6u6JfU	Info	ACAT2	acetyl-CoA acetyltransferase 2	39	Benzoate degradation via CoA ligation, Butanoate metabolism, Fatty acid metabolism, Lysine degradation, Propanoate metabolism, Pyruvate metabolism, Synthesis and degradation of ketone bodies, Tryptophan metabolism, Valine, leucine and isoleucine degradation, immunology, metabolism
525	1.3e-06	1.01e-05	108.66	244.41	0.44	KnaLe75ePoCyCd67Oc	Info	FBXL2	F-box and leucine-rich repeat protein 2	25827
526	1.3e-06	1.01e-05	272.74	150.56	1.81	xp.pD390lxFdH77o04	Info	ATAD2	ATPase family, AAA domain containing 2	29028
527	1.4e-06	1.08e-05	117.72	215.1	0.55	3SiITl7LxNS7jq54ik	Info	TMEM45B	transmembrane protein 45B	120224	Perou's- Intrinsic- Breast-Cancer-Genes
528	1.4e-06	1.08e-05	419.59	229.16	1.83	rXs1QkmtPQhEjOR8xU	Info	CD58	CD58 molecule	965	IL 17 Signaling Pathway, Cell adhesion molecules (CAMs), cell_signaling, immunology, metastasis
529	1.4e-06	1.08e-05	1925.75	4796.67	0.4	upJRRddreVXTwD0b1Q	Info	C10orf116	chromosome 10 open reading frame 116	10974
530	1.4e-06	1.08e-05	1856.93	309.42	6	H5lhjlSDUgf7c0d1UE	Info	IFI6	interferon, alpha-inducible protein 6	2537	Perou's- Intrinsic- Breast-Cancer-Genes
531	1.4e-06	1.08e-05	974.05	512.62	1.9	QpZVLnjojlH9u4eYE8	Info	C20orf20	chromosome 20 open reading frame 20	55257
532	1.5e-06	1.14e-05	128.34	218.65	0.59	BVCReghOUjU7ksOXro	Info	RPL28	ribosomal protein L28	6158	Ribosome
533	1.5e-06	1.14e-05	4346.48	359.06	12.11	9go67XHujio4EKo6f4	Info	TSC22D3	TSC22 domain family, member 3	1831
534	1.5e-06	1.14e-05	398.98	707.08	0.56	3iBHES54LUnrERarhE	Info	NFATC2IP	nuclear factor of activated T-cells, cytoplasmic, calcineurin-dependent 2 interacting protein	84901
535	1.5e-06	1.14e-05	1860.44	4508.42	0.41	rkiktz5Chff55S80yk	Info	EIF4G2	eukaryotic translation initiation factor 4 gamma, 2	1982	Eukaryotic protein translation, Internal Ribosome entry pathway, mTOR Signaling Pathway, Regulation of eIF4e and p70 S6 Kinase, gene_regulation, immunology
536	1.5e-06	1.14e-05	104.76	200.98	0.52	TnbnV4kUYpfQSnn4o0	Info	SPDYE1	speedy homolog E1 (Xenopus laevis)	285955
537	1.5e-06	1.14e-05	90.29	207.14	0.44	rpPpSo17oF33L0qu4k	Info	CD109	CD109 molecule	135228
538	1.5e-06	1.14e-05	842.02	513.52	1.64	oE2VfefS7gKUbgjnmk	Info	CKLF	chemokine-like factor	51192
539	1.5e-06	1.14e-05	250.26	426.55	0.59	Zuz6V7vxR3pUddFV_c	Info	CHMP4B	chromatin modifying protein 4B	128866
540	1.5e-06	1.14e-05	136.13	243.6	0.56	9VPpSDUSERcJe6R6hI	Info	ZDHHC3	zinc finger, DHHC-type containing 3	51304
541	1.6e-06	1.2e-05	260.06	115.88	2.24	0p6J6iK54nBLlBC518	Info	ADCK3	aarF domain containing kinase 3	56997	Perou's- Intrinsic- Breast-Cancer-Genes
542	1.6e-06	1.2e-05	1182.94	2167.06	0.55	611OlTc2Wk13QuvF70	Info	SPCS1	signal peptidase complex subunit 1 homolog (S. cerevisiae)	28972	Biotin metabolism, Lysine degradation
543	1.6e-06	1.2e-05	1510.21	636.42	2.37	l.eSZlGKOlRCSNxx2g	Info	CKS2	CDC28 protein kinase regulatory subunit 2	1164	cell_cycle, cell_signaling, signal_transduction
544	1.6e-06	1.2e-05	1419.97	3041.46	0.47	oRHulXi1XDsRnklIOQ	Info	NA	NA	NA
545	1.6e-06	1.2e-05	145.57	311.81	0.47	3pCgkvUqItK9ScvKnk	Info	HYAL3	hyaluronoglucosaminidase 3	8372
546	1.6e-06	1.2e-05	293.97	167.32	1.76	ujaFNp3qg164My55zs	Info	CHEK1	CHK1 checkpoint homolog (S. pombe)	1111	ATM Signaling Pathway, cdc25 and chk1 Regulatory Pathway in response to DNA damage, Cell Cycle: G2/M Checkpoint, RB Tumor Suppressor/Checkpoint Signaling in response to DNA damage, Regulation of cell cycle progression by Plk3, Role of BRCA1, BRCA2 and ATR in Cancer Susceptibility, Cell cycle, cell_cycle, cell_signaling, signal_transduction
547	1.7e-06	1.26e-05	272.44	123.85	2.2	KeyPr9TEqC91tc5Dv0	Info	SCML1	sex comb on midleg-like 1 (Drosophila)	6322
548	1.7e-06	1.26e-05	360.53	167.39	2.15	oqhLA7Oq2Srvi4Sink	Info	B9D2	B9 protein domain 2	80776
549	1.7e-06	1.26e-05	319.71	183.15	1.75	onOCeoe5eIKA33lDuo	Info	SETDB2	SET domain, bifurcated 2	83852
550	1.7e-06	1.26e-05	773.07	280.56	2.76	iJ6OnjpKeJLqgkr.BA	Info	PHLDA1	pleckstrin homology-like domain, family A, member 1	22822
551	1.7e-06	1.26e-05	124.62	258.12	0.48	TCE4JRq5SCceY5VqLw	Info	BID	BH3 interacting domain death agonist	637	Apoptotic Signaling in Response to DNA Damage, HIV-I Nef: negative effector of Fas and TNF, Induction of apoptosis through DR3 and DR4/5 Death Receptors , Role of Mitochondria in Apoptotic Signaling, Apoptosis, Natural killer cell mediated cytotoxicity, immunology
552	1.7e-06	1.26e-05	191.77	109	1.76	EUuyelHzUqf.cfTRCg	Info	RNASE4	ribonuclease, RNase A family, 4	6038	Perou's- Intrinsic- Breast-Cancer-Genes
553	1.8e-06	1.31e-05	163.55	303.39	0.54	NkLsYnuVBSYkXX0rx8	Info	PABPC3	poly(A) binding protein, cytoplasmic 3	5042
554	1.8e-06	1.31e-05	1691.7	325.7	5.19	ojLV_BETnlid6ABVEk	Info	UBE2C	ubiquitin-conjugating enzyme E2C	11065	Ubiquitin mediated proteolysis
555	1.8e-06	1.31e-05	169.1	99.74	1.7	ou7l6SBHkdQ.XaklEA	Info	DLC1	deleted in liver cancer 1	10395
556	1.8e-06	1.31e-05	192.4	312.11	0.62	oIvgZd1ylHEB4VdJKk	Info	PLXNB1	plexin B1	5364	Perou's- Intrinsic- Breast-Cancer-Genes, Axon guidance
557	1.8e-06	1.31e-05	377.03	209.22	1.8	fEk0L3mqUU2Wl7d17c	Info	ALKBH7	alkB, alkylation repair homolog 7 (E. coli)	84266
558	1.8e-06	1.31e-05	1459.39	800.26	1.82	HVQfZXlR_H0UDV9eiE	Info	ID3	inhibitor of DNA binding 3, dominant negative helix-loop-helix protein	3399	TGF-beta signaling pathway, gene_regulation, transcription
559	1.8e-06	1.31e-05	949.97	1718.66	0.55	Zsj56XvsrrKhEjhYXo	Info	GPR56	G protein-coupled receptor 56	9289
560	1.8e-06	1.31e-05	195.48	1352.8	0.14	NtdHuDoUKASt3pXiZE	Info	CRYAB	crystallin, alpha B	1410	immunology
561	1.8e-06	1.31e-05	733.22	1572.62	0.47	ol..J5C0KHK_OOVOF4	Info	DDX47	DEAD (Asp-Glu-Ala-Asp) box polypeptide 47	51202	Folate biosynthesis, Starch and sucrose metabolism
562	1.9e-06	1.37e-05	335.14	548.44	0.61	33obrCQopAnZlAmA1Y	Info	HIST1H2AC	histone cluster 1, H2ac	8334
563	1.9e-06	1.37e-05	341.89	654.47	0.52	T0SyX54JTRI6iClOUk	Info	TNIP1	TNFAIP3 interacting protein 1	10318
564	1.9e-06	1.37e-05	459.68	210.34	2.19	BV5btt4rFb3zXLr0oI	Info	SYBU	syntabulin (syntaxin-interacting)	55638
565	1.9e-06	1.37e-05	175.58	7278.78	0.024	EeVipNZXpGueIPZp_s	Info	LGALS7B	lectin, galactoside-binding, soluble, 7B	653499
566	1.9e-06	1.37e-05	816.5	401.97	2.03	T65SV16l0_rNFzEgKU	Info	FKBP11	FK506 binding protein 11, 19 kDa	51303	Perou's- Intrinsic- Breast-Cancer-Genes
567	2e-06	1.44e-05	908.98	359.65	2.53	ceSnuwk78Xvp_f7u3s	Info	DPYSL2	dihydropyrimidinase-like 2	1808	Axon guidance
568	2e-06	1.44e-05	216.52	121.32	1.78	WKgj5UpR4SiY1XDoxU	Info	UBR7	ubiquitin protein ligase E3 component n-recognin 7 (putative)	55148
569	2e-06	1.44e-05	325.8	144.85	2.25	fnf3SSBAovR6fJxLhk	Info	IQCG	IQ motif containing G	84223
570	2e-06	1.44e-05	259.21	430.28	0.6	EkuU_5JFwqv5mcd7wA	Info	ZBED5	zinc finger, BED-type containing 5	58486
571	2.1e-06	1.49e-05	287.71	647.4	0.44	i4tJFXXJBeX6h8gRZY	Info	CDA	cytidine deaminase	978	Pyrimidine metabolism, immunology, pharmacology
572	2.1e-06	1.49e-05	127.65	267.09	0.48	f3idpe6qXRCVaXScaU	Info	NA	NA	NA
573	2.1e-06	1.49e-05	931.79	1810.01	0.51	WF5UVHXzPnuI_Vc37k	Info	PEA15	phosphoprotein enriched in astrocytes 15	8682	Perou's- Intrinsic- Breast-Cancer-Genes
574	2.1e-06	1.49e-05	3797.85	6242.92	0.61	fKLFI356O4IZp6JKI8	Info	KRT16	keratin 16	3868	Cell Communication
575	2.1e-06	1.49e-05	1056.99	546.69	1.93	WkL.JXkv9FFJFxUk94	Info	UIMC1	ubiquitin interaction motif containing 1	51720
576	2.2e-06	1.55e-05	327.64	594.62	0.55	HT64TpQ8LNLiXXN6h8	Info	RBM47	RNA binding motif protein 47	54502
577	2.2e-06	1.55e-05	110.7	264.33	0.42	lcqie_JfS7eTuoLqdc	Info	MEG3	maternally expressed 3 (non-protein coding)	55384
578	2.2e-06	1.55e-05	382.11	164.36	2.32	o7h_frpdPU7uXuXqk4	Info	CDCA8	cell division cycle associated 8	55143
579	2.2e-06	1.55e-05	950.32	498.48	1.91	TPUr6h_o14iRPZVe64	Info	NA	NA	NA
580	2.3e-06	1.62e-05	2368.55	1053.99	2.25	ousTrv7pfp4Tgnvu4o	Info	DNMT1	DNA (cytosine-5-)-methyltransferase 1	1786	Methionine metabolism, DNA_adducts, DNA_damage
581	2.3e-06	1.62e-05	3664.47	6512.39	0.56	9XkaCEIiyXdS.SQWco	Info	CSDA	cold shock domain protein A	8531	Perou's- Intrinsic- Breast-Cancer-Genes, Tight junction
582	2.3e-06	1.62e-05	188.67	379.69	0.5	Z6x4bDZnRQkrngKdWg	Info	C10orf32	chromosome 10 open reading frame 32	119032	Perou's- Intrinsic- Breast-Cancer-Genes
583	2.4e-06	1.66e-05	293.13	151.6	1.93	HvXZMzb7kSjQTjrh6g	Info	C13orf34	chromosome 13 open reading frame 34	79866
584	2.4e-06	1.66e-05	274.52	839.14	0.33	3Ql1_lUswu_oHd5SfU	Info	ARPC4	actin related protein 2/3 complex, subunit 4, 20kDa	10093	Regulation of actin cytoskeleton
585	2.4e-06	1.66e-05	211.09	445.05	0.47	6uT7nf1C9JJL3NLrlE	Info	BNIP3L	BCL2/adenovirus E1B 19kDa interacting protein 3-like	665
586	2.4e-06	1.66e-05	451.1	242.23	1.86	u2q4gVCb6B7IVte2Hs	Info	CCNF	cyclin F	899	cell_cycle
587	2.4e-06	1.66e-05	697.51	412.25	1.69	BpJ8leKVIhee1.91_I	Info	SMCR7L	Smith-Magenis syndrome chromosome region, candidate 7-like	54471
588	2.4e-06	1.66e-05	368.57	797.39	0.46	0evfS558c.6wepf36o	Info	LMBRD1	LMBR1 domain containing 1	55788
589	2.4e-06	1.66e-05	159.37	311.63	0.51	rZKnrtcVf4R722yDjg	Info	SLC25A4	solute carrier family 25 (mitochondrial carrier; adenine nucleotide translocator), member 4	291	Electron Transport Reaction in Mitochondria, Calcium signaling pathway
590	2.4e-06	1.66e-05	93.18	171.4	0.54	WUnXdDJUFRFJdIRRTg	Info	NA	NA	NA
591	2.5e-06	1.72e-05	296.5	109.98	2.7	rXg2T3ceh3pefoiukk	Info	NA	NA	NA
592	2.5e-06	1.72e-05	123.73	293.33	0.42	Bk14rpQqS651I79794	Info	NA	NA	NA
593	2.5e-06	1.72e-05	3061.17	1214.28	2.52	Nrlw71O3gv5VLnEb6I	Info	MAOA	monoamine oxidase A	4128	Arginine and proline metabolism, Glycine, serine and threonine metabolism, Histidine metabolism, Phenylalanine metabolism, Tryptophan metabolism, Tyrosine metabolism, behavior, misc
594	2.5e-06	1.72e-05	341.61	151.98	2.25	EWW3QVdEonx6QE4ANo	Info	CCL5	chemokine (C-C motif) ligand 5	6352	The Role of Eosinophils in the Chemokine Network of Allergy, Cytokine-cytokine receptor interaction, Epithelial cell signaling in Helicobacter pylori infection, Toll-like receptor signaling pathway
595	2.5e-06	1.72e-05	394.52	240.88	1.64	NlJfXQg5SEuhIgk5CE	Info	UBE2T	ubiquitin-conjugating enzyme E2T (putative)	29089
596	2.5e-06	1.72e-05	479.36	125.07	3.83	o.fSL_0zHn7TeTtx0k	Info	HMMR	hyaluronan-mediated motility receptor (RHAMM)	3161	ECM-receptor interaction, cell_signaling, metastasis
597	2.6e-06	1.77e-05	135.56	97.85	1.39	TkcLT_R6_i_6IaX4t0	Info	H19	H19, imprinted maternally expressed transcript (non-protein coding)	283120	Perou's- Intrinsic- Breast-Cancer-Genes
598	2.6e-06	1.77e-05	904.5	1533.29	0.59	uV7ued.rpMIKh6e7z0	Info	SFT2D1	SFT2 domain containing 1	113402
599	2.6e-06	1.77e-05	135.14	337.51	0.4	6JpxPhiTiejlf_Cjew	Info	NA	NA	NA
600	2.6e-06	1.77e-05	512.66	205.68	2.49	c7i4oKf4jr9JXJRR4U	Info	NA	NA	NA
601	2.6e-06	1.77e-05	1032.08	479.49	2.15	Wh_5_8kr.3vL.1VME8	Info	TWSG1	twisted gastrulation homolog 1 (Drosophila)	57045
602	2.6e-06	1.77e-05	442.86	802.31	0.55	T9Vfzgex6e_FFIReFk	Info	MYH10	myosin, heavy chain 10, non-muscle	4628	Regulation of actin cytoskeleton, Tight junction
603	2.7e-06	1.83e-05	193.13	337.78	0.57	K7RF55XH3F13H0WZ54	Info	TM7SF2	transmembrane 7 superfamily member 2	7108
604	2.7e-06	1.83e-05	996.39	463.89	2.15	Z.tKevfm53uVUUv50U	Info	NA	NA	NA
605	2.7e-06	1.83e-05	487.66	970.7	0.5	Kf7KZTSUf8glNJS7vo	Info	ARHGEF3	Rho guanine nucleotide exchange factor (GEF) 3	50650
606	2.8e-06	1.88e-05	681.77	299.77	2.27	cdegMBCcPXc5RSdSEs	Info	CTNNAL1	catenin (cadherin-associated protein), alpha-like 1	8727
607	2.8e-06	1.88e-05	262.61	131.42	2	fueRH8SSfX9.U6R5cs	Info	AP1S2	adaptor-related protein complex 1, sigma 2 subunit	8905
608	2.8e-06	1.88e-05	235.15	528.35	0.45	Z5UZO6CcrqHT1w95b4	Info	MED22	mediator complex subunit 22	6837
609	2.9e-06	1.93e-05	134.92	89.25	1.51	6VYpe5f1R1F9xL58lA	Info	ODF3L2	outer dense fiber of sperm tails 3-like 2	284451
610	2.9e-06	1.93e-05	1175.8	516.48	2.28	6JFXS9e5dJUSlHuMOs	Info	CA12	carbonic anhydrase XII	771	Nitrogen metabolism
611	2.9e-06	1.93e-05	321.43	189.95	1.69	991T4SiR_leXxeUJUc	Info	AIP	aryl hydrocarbon receptor interacting protein	9049	Ahr Signal Transduction Pathway
612	2.9e-06	1.93e-05	596.83	331.2	1.8	Bnl1Unc1QXdUHMAcrk	Info	SERPINH1	serpin peptidase inhibitor, clade H (heat shock protein 47), member 1, (collagen binding protein 1)	871	Perou's- Intrinsic- Breast-Cancer-Genes
613	2.9e-06	1.93e-05	1268.71	2308.38	0.55	rjoMglfvnsjubkt6SU	Info	NA	NA	NA
614	2.9e-06	1.93e-05	405.48	636.63	0.64	Tqg7v6gLQi6yj6_nqY	Info	NA	NA	NA
615	2.9e-06	1.93e-05	711.23	1107.4	0.64	9rSSI.S.VKnwUgWUXQ	Info	ZMAT3	zinc finger, matrin-type 3	64393
616	2.9e-06	1.93e-05	1010.86	325.83	3.1	0tbjDbteANdkRHp66I	Info	IRF9	interferon regulatory factor 9	10379	Bone Remodelling, IFN alpha signaling pathway, Jak-STAT signaling pathway
617	3e-06	1.98e-05	2503.75	1192.62	2.1	QVfd9fRTeRxP3p41Q0	Info	OSBP	oxysterol binding protein	5007
618	3e-06	1.98e-05	320.94	164.28	1.95	0UF6kEiYhVN8CFe3QA	Info	GPX8	glutathione peroxidase 8 (putative)	493869
619	3e-06	1.98e-05	201.34	120.22	1.67	Kl_i51Ul.QsLjjiTiA	Info	SGOL2	shugoshin-like 2 (S. pombe)	151246
620	3.1e-06	2.04e-05	826.89	339.68	2.43	cyiVF..XDe7uV7BeHo	Info	EGFR	epidermal growth factor receptor	1956	Agrin in Postsynaptic Differentiation, Angiotensin II mediated activation of JNK Pathway via Pyk2 dependent signaling, CBL mediated ligand-induced downregulation of EGF receptors, EGF Signaling Pathway, Erk1/Erk2 Mapk Signaling pathway, Keratinocyte Differentiation, Map Kinase Inactivation of SMRT Corepressor, mCalpain and friends in Cell motility, Neuroregulin receptor degredation protein-1 Cont…
621	3.1e-06	2.04e-05	234.5	113.46	2.07	9VN9ecwO6u46ejeqSU	Info	MFNG	MFNG O-fucosylpeptide 3-beta-N-acetylglucosaminyltransferase	4242	Notch signaling pathway, misc
622	3.1e-06	2.04e-05	871.16	1751.04	0.5	BeU4JL957H6OLUOV6o	Info	GTF2H5	general transcription factor IIH, polypeptide 5	404672
623	3.2e-06	2.07e-05	534.28	873.32	0.61	ckIk_Hqk16e30XueIk	Info	PDCD2	programmed cell death 2	5134	apoptosis, immunology
624	3.2e-06	2.07e-05	825.27	1751.7	0.47	HokCYoXojAZ6JDdfoI	Info	SRSF1	serine/arginine-rich splicing factor 1	6426
625	3.2e-06	2.07e-05	108.32	151.13	0.72	3nq_5PCpS.H7eXf4UU	Info	ADAP2	ArfGAP with dual PH domains 2	55803
626	3.2e-06	2.07e-05	248.85	102.23	2.43	iXSU6IU7Tkg8EKyRYk	Info	PANX2	pannexin 2	56666
627	3.2e-06	2.07e-05	325.08	574.81	0.57	9i6p9OFO5NIPl6LuR4	Info	ZNF544	zinc finger protein 544	27300
628	3.2e-06	2.07e-05	190.08	762.19	0.25	6qievf0j6P7Xs1VS6I	Info	TMEM45A	transmembrane protein 45A	55076
629	3.2e-06	2.07e-05	154.27	109.52	1.41	0d83FzheYnlRRVS__Y	Info	GTSE1	G-2 and S-phase expressed 1	51512
630	3.2e-06	2.07e-05	240.47	138.31	1.74	HfTnpZbiv8dSb1ZT7Q	Info	ASB13	ankyrin repeat and SOCS box containing 13	79754
631	3.2e-06	2.07e-05	202.95	543.86	0.37	ZSUd4kjeB87S0dUMSo	Info	C12orf5	chromosome 12 open reading frame 5	57103
632	3.2e-06	2.07e-05	773.43	379	2.04	xe0m3lS51FfdBjG6_Q	Info	ELP2	elongation protein 2 homolog (S. cerevisiae)	55250
633	3.3e-06	2.13e-05	221.1	333.91	0.66	Zu5ekrollZNJpdqg6A	Info	NA	NA	NA
634	3.3e-06	2.13e-05	361.94	208.93	1.73	ogNB0uoTJST.5MUr6k	Info	DUT	deoxyuridine triphosphatase	1854	Mechanism of Gene Regulation by Peroxisome Proliferators via PPARa(alpha), Pyrimidine metabolism, gene_regulation, transcription
635	3.3e-06	2.13e-05	620.14	1595.44	0.39	i_rhDkROepAKuOlLp4	Info	AHNAK2	AHNAK nucleoprotein 2	113146
636	3.4e-06	2.17e-05	98.45	206.14	0.48	iWqO3o54QqIlCx7w5Q	Info	UPRT	uracil phosphoribosyltransferase (FUR1) homolog (S. cerevisiae)	139596
637	3.4e-06	2.17e-05	630.12	226.89	2.78	96rSgfgqOfouLI.irU	Info	MDC1	mediator of DNA-damage checkpoint 1	9656
638	3.4e-06	2.17e-05	1411.79	781.14	1.81	Qk3tfSrnaEg98USQKQ	Info	KDELR2	KDEL (Lys-Asp-Glu-Leu) endoplasmic reticulum protein retention receptor 2	11014	Perou's- Intrinsic- Breast-Cancer-Genes
639	3.4e-06	2.17e-05	186.89	108.56	1.72	igFXtVLSIwTUHB1IJo	Info	EXO1	exonuclease 1	9156	DNA_replication
640	3.4e-06	2.17e-05	137.33	252.72	0.54	uqErQ72dFfSl0nkI0k	Info	POLR3H	polymerase (RNA) III (DNA directed) polypeptide H (22.9kD)	171568	Purine metabolism, Pyrimidine metabolism, RNA polymerase
641	3.4e-06	2.17e-05	2795.23	1265.59	2.21	TUCU6iq7XXSFOVUjj8	Info	BTBD2	BTB (POZ) domain containing 2	55643
642	3.4e-06	2.17e-05	825.14	568.14	1.45	H4bu.e4E4L3msuXUqk	Info	RPA2	replication protein A2, 32kDa	6118	DNA_replication
643	3.5e-06	2.23e-05	404.29	940.53	0.43	lShJJR0vfXUXUVLjVA	Info	EVPL	envoplakin	2125
644	3.6e-06	2.27e-05	144.64	4401.67	0.033	WN94kglSmlapfp6QMA	Info	LGALS7	lectin, galactoside-binding, soluble, 7	3963
645	3.6e-06	2.27e-05	133.32	276.37	0.48	03pfnDpBIICp9.m61U	Info	CXXC5	CXXC finger protein 5	51523
646	3.6e-06	2.27e-05	176.11	995.56	0.18	EZ7hPZxEoTTmzl0p5E	Info	LOX	lysyl oxidase	4015	Perou's- Intrinsic- Breast-Cancer-Genes, immunology
647	3.6e-06	2.27e-05	95.16	389.59	0.24	HonqnQVHv.Cj_Z8fuk	Info	BCAT1	branched chain amino-acid transaminase 1, cytosolic	586	Pantothenate and CoA biosynthesis, Valine, leucine and isoleucine biosynthesis, Valine, leucine and isoleucine degradation, metabolism
648	3.6e-06	2.27e-05	182.99	314.76	0.58	ZppdNvf5fXrRTecZ6A	Info	CMTM8	CKLF-like MARVEL transmembrane domain containing 8	152189
649	3.7e-06	2.33e-05	564.28	374.42	1.51	okQ7jiT1UUTT7QvVEo	Info	MTERFD1	MTERF domain containing 1	51001
650	3.7e-06	2.33e-05	239.39	116.23	2.06	oOmVVJa6z9DQhLl5Ig	Info	HAUS8	HAUS augmin-like complex, subunit 8	93323
651	3.7e-06	2.33e-05	584.85	293.61	1.99	3oz7S38qvqejlisAvc	Info	TYMS	thymidylate synthetase	7298	One carbon pool by folate, Pyrimidine metabolism, metabolism, pharmacology
652	3.8e-06	2.38e-05	553.59	294.21	1.88	HJ3SL97jj__JfnoQus	Info	PER2	period homolog 2 (Drosophila)	8864	Circadian rhythm
653	3.8e-06	2.38e-05	1278.19	589.71	2.17	Z9775ohHkh1HuWK_B0	Info	NXT1	NTF2-like export factor 1	29107
654	3.9e-06	2.42e-05	313.37	186.7	1.68	ctJ1mak01cUj4u.5GQ	Info	NA	NA	NA
655	3.9e-06	2.42e-05	251.25	506.44	0.5	TT5df9Sknc9_SJTJKE	Info	NECAP1	NECAP endocytosis associated 1	25977
656	3.9e-06	2.42e-05	4034.94	7266.82	0.56	07riWI_RT5ncl6kEEk	Info	IL18	interleukin 18 (interferon-gamma-inducing factor)	3606	Cytokine Network, IL 18 Signaling Pathway, IL12 and Stat4 Dependent Signaling Pathway in Th1 Development, Ras-Independent pathway in NK cell-mediated cytotoxicity, Th1/Th2 Differentiation, Cytokine-cytokine receptor interaction, immunology
657	3.9e-06	2.42e-05	148.02	283.27	0.52	NiyohlIol0a07UEUWQ	Info	NA	NA	NA
658	3.9e-06	2.42e-05	1689.9	2825.05	0.6	Z_6__elQ4tXLRNV5SI	Info	ARHGDIB	Rho GDP dissociation inhibitor (GDI) beta	397	Caspase Cascade in Apoptosis, D4-GDI Signaling Pathway, FAS signaling pathway ( CD95 ), HIV-I Nef: negative effector of Fas and TNF, TNFR1 Signaling Pathway, cell_signaling, misc, signal_transduction
659	3.9e-06	2.42e-05	176.15	114.15	1.54	HXhS1CUgB417FAn4u0	Info	OIP5	Opa interacting protein 5	11339
660	3.9e-06	2.42e-05	207	409.13	0.51	0oFCkA4Pp9yq3gXx5U	Info	KLHL9	kelch-like 9 (Drosophila)	55958
661	4e-06	2.46e-05	1277.84	582.23	2.19	TkkCRFEkX_MF3dTXqU	Info	SLC25A28	solute carrier family 25, member 28	81894
662	4e-06	2.46e-05	145.01	323.41	0.45	3Euf7Fo3ngk3tSes14	Info	KAT2B	K(lysine) acetyltransferase 2B	8850	Control of Gene Expression by Vitamin D Receptor, Nuclear receptors coordinate the activities of chromatin remodeling complexes and coactivators to facilitate initiation of transcription in carcinoma cells, The information-processing pathway at the IFN-beta enhancer
663	4e-06	2.46e-05	157.97	396.16	0.4	f6LhJxQMmCZV_3roRs	Info	RAET1G	retinoic acid early transcript 1G	353091
664	4e-06	2.46e-05	202.46	355.27	0.57	lpbdRSAFNlB15jSfuE	Info	ALDH3B2	aldehyde dehydrogenase 3 family, member B2	222	Glycolysis / Gluconeogenesis, Histidine metabolism, Metabolism of xenobiotics by cytochrome P450, Phenylalanine metabolism, Tyrosine metabolism
665	4e-06	2.46e-05	349.67	768.1	0.46	uARXu1OoyLX9Z_S_5U	Info	TPMT	thiopurine S-methyltransferase	7172	immunology, pharmacology
666	4.1e-06	2.52e-05	231.58	134.89	1.72	Qd6pkoqIL5wuere9Po	Info	ZCWPW1	zinc finger, CW type with PWWP domain 1	55063
667	4.2e-06	2.57e-05	315.83	1107.24	0.29	0ki1IanvjdHl7K_CdI	Info	PURB	purine-rich element binding protein B	5814
668	4.2e-06	2.57e-05	193.01	418.81	0.46	uR8UXT_f96KU5DMpqE	Info	HIST2H2BE	histone cluster 2, H2be	8349	Perou's- Intrinsic- Breast-Cancer-Genes
669	4.2e-06	2.57e-05	160.99	548.33	0.29	xFSgAKSqS6TX5bJKus	Info	GJB4	gap junction protein, beta 4, 30.3kDa	127534	Cell Communication
670	4.2e-06	2.57e-05	791.68	581.48	1.36	Q4ILk0rlK620kIB5lQ	Info	MIB2	mindbomb homolog 2 (Drosophila)	142678	Perou's- Intrinsic- Breast-Cancer-Genes
671	4.3e-06	2.61e-05	100.33	196.92	0.51	iqACHVcdaAT1A50lVQ	Info	PLOD2	procollagen-lysine, 2-oxoglutarate 5-dioxygenase 2	5352	Perou's- Intrinsic- Breast-Cancer-Genes, Lysine degradation
672	4.3e-06	2.61e-05	393.65	990.46	0.4	Nv15JPKzh_94sefWuc	Info	SVIL	supervillin	6840
673	4.3e-06	2.61e-05	148.27	233.27	0.64	9UF3V6JQXsALq_PnhI	Info	PLLP	plasmolipin	51090
674	4.4e-06	2.66e-05	2183.17	7835.31	0.28	BjSTT6BOqGLhpKKFGI	Info	TM4SF1	transmembrane 4 L six family member 1	4071	tsonc
675	4.4e-06	2.66e-05	265.07	150.98	1.76	xKhVKRCJ5RV3la.6AA	Info	P2RY11	purinergic receptor P2Y, G-protein coupled, 11	5032	Neuroactive ligand-receptor interaction
676	4.4e-06	2.66e-05	1400.83	3290.86	0.43	lS3DCed5V_50i6O86g	Info	THBS1	thrombospondin 1	7057	TSP-1 Induced Apoptosis in Microvascular Endothelial Cell , Cell Communication, ECM-receptor interaction, Focal adhesion, TGF-beta signaling pathway, angiogenesis, cell_signaling, immunology, metastasis
677	4.4e-06	2.66e-05	898.01	491.89	1.83	rkpUmOVn0dlnHix_g0	Info	SAFB	scaffold attachment factor B	6294
678	4.4e-06	2.66e-05	110.24	282.04	0.39	9hEkujfpL0s2OhIX1w	Info	RAET1L	retinoic acid early transcript 1L	154064
679	4.6e-06	2.77e-05	353.06	191.55	1.84	K0wQGrT6QpK2QWenqQ	Info	MRPL2	mitochondrial ribosomal protein L2	51069
680	4.6e-06	2.77e-05	191.49	291.87	0.66	i9ZYg1m_XHnlF170.I	Info	TAGLN3	transgelin 3	29114
681	4.7e-06	2.81e-05	290.04	127.78	2.27	HK6nVduR.Pl6kv_fjc	Info	NA	NA	NA
682	4.7e-06	2.81e-05	295.43	131.93	2.24	xV7fpBdx5U3VedB91E	Info	NA	NA	NA
683	4.7e-06	2.81e-05	521.68	271.86	1.92	393kqysIytLQvrDl7U	Info	LARP1B	La ribonucleoprotein domain family, member 1B	55132
684	4.7e-06	2.81e-05	285.07	479.81	0.59	TFhPJSnbLil1Ikr7ns	Info	C18orf10	chromosome 18 open reading frame 10	25941
685	4.9e-06	2.91e-05	258.88	140.71	1.84	WIHnfqC2TN1XeKejV0	Info	CLDN15	claudin 15	24146	Cell adhesion molecules (CAMs), Leukocyte transendothelial migration, Tight junction
686	4.9e-06	2.91e-05	1209.92	743.74	1.63	rmX0CK4J7aHECoLG60	Info	PRDX2	peroxiredoxin 2	7001
687	4.9e-06	2.91e-05	130.83	3545.06	0.037	Wp9CluvqhlSxRR9ZRY	Info	NA	NA	NA
688	4.9e-06	2.91e-05	1813.47	932.33	1.95	ibqN5Ebf7S_6043y0U	Info	ARHGEF18	Rho/Rac guanine nucleotide exchange factor (GEF) 18	23370
689	5e-06	2.97e-05	1771.79	6887.01	0.26	HRev73e_zVSVQISdek	Info	KLK11	kallikrein-related peptidase 11	11012
690	5e-06	2.97e-05	349.39	159.03	2.2	01OVCvVK5KEiu6XPsU	Info	C17orf53	chromosome 17 open reading frame 53	78995
691	5.1e-06	3.02e-05	201.63	492.95	0.41	39v0qt5b1NevSIKWJs	Info	PMEPA1	prostate transmembrane protein, androgen induced 1	56937
692	5.1e-06	3.02e-05	369.15	492.1	0.75	WqK.uImKeJcSOB396U	Info	JUN	jun proto-oncogene	3725	Agrin in Postsynaptic Differentiation, Angiotensin II mediated activation of JNK Pathway via Pyk2 dependent signaling, ATM Signaling Pathway, BCR Signaling Pathway, Cadmium induces DNA synthesis and proliferation in macrophages, D4-GDI Signaling Pathway, EGF Signaling Pathway, EPO Signaling Pathway, FAS signaling pathway ( CD95 ), Fc Epsilon Receptor I Signaling in Mast Cells, Hypoxia-Inducible F…
693	5.2e-06	3.07e-05	661	1146.78	0.58	upHrr.53YSzUQyeGno	Info	NQO1	NAD(P)H dehydrogenase, quinone 1	1728	Perou's- Intrinsic- Breast-Cancer-Genes, Hypoxia and p53 in the Cardiovascular system, Biosynthesis of steroids
694	5.2e-06	3.07e-05	200.41	105.09	1.91	lo7qXyXUrUhxx3O91I	Info	KIF4A	kinesin family member 4A	24137
695	5.3e-06	3.12e-05	549.15	1239.11	0.44	BkSXZEBRPl66pUux4A	Info	ACTR1A	ARP1 actin-related protein 1 homolog A, centractin alpha (yeast)	10121
696	5.4e-06	3.17e-05	284.89	465.03	0.61	fAqn9O2.X15155EnlI	Info	DHCR7	7-dehydrocholesterol reductase	1717	Biosynthesis of steroids
697	5.4e-06	3.17e-05	533.35	246.93	2.16	xX7dOhfRSFxdAkUSTk	Info	CCNA2	cyclin A2	890	Cell cycle, cell_cycle
698	5.5e-06	3.22e-05	867.44	483.75	1.79	E0iXuPHULSKSSCULn4	Info	NSMCE4A	non-SMC element 4 homolog A (S. cerevisiae)	54780
699	5.5e-06	3.22e-05	3567.1	6797.09	0.52	9fQSYRUddRf4Z6p6T4	Info	GAPDH	glyceraldehyde-3-phosphate dehydrogenase	2597	Downregulated of MTA-3 in ER-negative Breast Tumors, Glycolysis Pathway, Alzheimer\'s disease, Dentatorubropallidoluysian atrophy (DRPLA), Glycolysis / Gluconeogenesis, Huntington\'s disease, Neurodegenerative Disorders
700	5.6e-06	3.27e-05	166.3	96.8	1.72	9goB4H4rpdfn7xMXqw	Info	TSPAN7	tetraspanin 7	7102
701	5.7e-06	3.32e-05	1819.74	3197.72	0.57	T6FFJVJCJEIoIiIV0c	Info	GAPDH	glyceraldehyde-3-phosphate dehydrogenase	2597	Downregulated of MTA-3 in ER-negative Breast Tumors, Glycolysis Pathway, Alzheimer\'s disease, Dentatorubropallidoluysian atrophy (DRPLA), Glycolysis / Gluconeogenesis, Huntington\'s disease, Neurodegenerative Disorders
702	5.7e-06	3.32e-05	219.64	375.81	0.58	BoXr3.n3aoHsJXZveo	Info	IP6K1	inositol hexakisphosphate kinase 1	9807
703	5.7e-06	3.32e-05	339.08	186.65	1.82	iJIeKKiiGK936TR.dU	Info	NA	NA	NA
704	6.1e-06	3.54e-05	365.92	754.05	0.49	6i3R7UVfZ7Ug9VJ__o	Info	GSTO2	glutathione S-transferase omega 2	119391	Glutathione metabolism, Metabolism of xenobiotics by cytochrome P450
705	6.1e-06	3.54e-05	890.83	474.6	1.88	311__vni6mlCqIAolk	Info	TP53I13	tumor protein p53 inducible protein 13	90313
706	6.1e-06	3.54e-05	346.72	775.03	0.45	oik6lKwA_pci4Ie57Y	Info	TSPYL1	TSPY-like 1	7259
707	6.2e-06	3.57e-05	1937.67	1181.62	1.64	ElF3J5OF_pCc7BVD5c	Info	FAM189B	family with sequence similarity 189, member B	10712
708	6.2e-06	3.57e-05	300.82	120.14	2.5	9VSq6o_ulHv7O9_LkI	Info	SYT7	synaptotagmin VII	9066
709	6.2e-06	3.57e-05	147.51	298.31	0.49	0rVTuXvvSV3d_9X94k	Info	SORT1	sortilin 1	6272
710	6.2e-06	3.57e-05	132.1	226.17	0.58	ZeSuAUFJXu8iigCaI4	Info	TATDN2	TatD DNase domain containing 2	9797
711	6.2e-06	3.57e-05	233.53	143.85	1.62	HRSSf1Sfd7irR55UeQ	Info	GAMT	guanidinoacetate N-methyltransferase	2593	Arginine and proline metabolism, Glycine, serine and threonine metabolism, Urea cycle and metabolism of amino groups
712	6.3e-06	3.61e-05	239.36	479.23	0.5	QLHwCbrVS4pQgL9a8I	Info	DYRK2	dual-specificity tyrosine-(Y)-phosphorylation regulated kinase 2	8445	signal_transduction
713	6.3e-06	3.61e-05	724.35	383.9	1.89	KqOhjdUX9qU75VbiUM	Info	AXL	AXL receptor tyrosine kinase	558	immunology, tsonc
714	6.3e-06	3.61e-05	400.3	631.99	0.63	iOpI_eHgUuR6Mk9JdM	Info	NA	NA	NA
715	6.3e-06	3.61e-05	2668.73	1541.99	1.73	xT97CkN_kRuqfFLpUo	Info	DNAJB1	DnaJ (Hsp40) homolog, subfamily B, member 1	3337	Hypoxia and p53 in the Cardiovascular system, Prion Pathway
716	6.4e-06	3.65e-05	198.3	97.12	2.04	Bk9InECgygLKsu_j3o	Info	FAM72D	family with sequence similarity 72, member D	728833
717	6.4e-06	3.65e-05	429.1	127.75	3.36	Hh6pXdf3O10NeXh360	Info	ARHGEF19	Rho guanine nucleotide exchange factor (GEF) 19	128272
718	6.5e-06	3.69e-05	402.77	1709.17	0.24	o_rupcEAKnQqnoh6ec	Info	CYB5R2	cytochrome b5 reductase 2	51700
719	6.5e-06	3.69e-05	844.72	1536.07	0.55	Hu1Ssk_HVtPouA6NAs	Info	CALD1	caldesmon 1	800
720	6.5e-06	3.69e-05	760.81	403.89	1.88	il6VUdUF_nch7x3wn8	Info	TJAP1	tight junction associated protein 1 (peripheral)	93643	Tight junction
721	6.7e-06	3.79e-05	89.08	149.62	0.6	rnlXbbkae67kpXnnqU	Info	NA	NA	NA
722	6.7e-06	3.79e-05	124.85	3246.56	0.038	ZELXZ5WKk1leka54g8	Info	LGALS7B	lectin, galactoside-binding, soluble, 7B	653499
723	6.7e-06	3.79e-05	215.57	120.1	1.79	f6UCIHEx5UvQiGoMVI	Info	CENPJ	centromere protein J	55835
724	6.7e-06	3.79e-05	286.16	595.97	0.48	ZKl563TXefX_X8VzF0	Info	WDR6	WD repeat domain 6	11180
725	6.8e-06	3.82e-05	249.83	153.01	1.63	oW_q72_4X5A67TFSgk	Info	HYLS1	hydrolethalus syndrome 1	219844
726	6.8e-06	3.82e-05	2390.17	1383.46	1.73	fgq.Uoebt514ne.ws4	Info	NA	NA	NA
727	6.8e-06	3.82e-05	444.95	782.27	0.57	xgiWrpJ4SKCWdAxfRA	Info	TIMP2	TIMP metallopeptidase inhibitor 2	7077	Inhibition of Matrix Metalloproteinases, angiogenesis
728	6.8e-06	3.82e-05	1056.23	653.94	1.62	rBehCSaeoKErUMBld4	Info	MED16	mediator complex subunit 16	10025
729	6.9e-06	3.87e-05	1368.31	2893.08	0.47	rplyA9R_RbKk54xTVA	Info	TGFBR2	transforming growth factor, beta receptor II (70/80kDa)	7048	ALK in cardiac myocytes, CTCF: First Multivalent Nuclear Factor, NFkB activation by Nontypeable Hemophilus influenzae, Role of Tob in T-cell activation, TGF beta signaling pathway, Adherens junction, Colorectal cancer, Cytokine-cytokine receptor interaction, MAPK signaling pathway, TGF-beta signaling pathway, angiogenesis, tsonc
730	6.9e-06	3.87e-05	317.18	159.83	1.98	HS7aZF083uT_.9epLU	Info	FAM178A	family with sequence similarity 178, member A	55719
731	7e-06	3.92e-05	117.8	397.22	0.3	EdJFSulukOemk5NFEo	Info	NA	NA	NA
732	7.1e-06	3.96e-05	172.69	97.47	1.77	ci1Islines8F6CVV6c	Info	RAMP1	receptor (G protein-coupled) activity modifying protein 1	10267
733	7.1e-06	3.96e-05	331.63	182.37	1.82	xknVChEJ76jnH3SfRk	Info	HIRIP3	HIRA interacting protein 3	8479
734	7.1e-06	3.96e-05	6452.88	11833.54	0.55	l9To5EqJ9.dfBe6Xl4	Info	SPRR2D	small proline-rich protein 2D	6703
735	7.2e-06	4e-05	1105.98	714.75	1.55	BX8NUpN76heFXLT68U	Info	NA	NA	NA
736	7.2e-06	4e-05	348.63	155.87	2.24	KpDhvq_fXKXp4vuXCo	Info	RASL11B	RAS-like, family 11, member B	65997
737	7.3e-06	4.05e-05	214.96	364.06	0.59	W9EVl6.fgu56tfV3nU	Info	NA	NA	NA
738	7.3e-06	4.05e-05	139.57	714.34	0.2	BlcCKHi6t4rg4uKCJI	Info	FAM83C	family with sequence similarity 83, member C	128876
739	7.4e-06	4.09e-05	845.33	370.18	2.28	Z46PfU15aOLuruMSXE	Info	MELK	maternal embryonic leucine zipper kinase	9833
740	7.4e-06	4.09e-05	1041.93	419.03	2.49	916TUi4S4HwkDxXXFQ	Info	EFEMP1	EGF containing fibulin-like extracellular matrix protein 1	2202
741	7.5e-06	4.14e-05	214.16	118.41	1.81	uJtXqdzWYrlLJu5KxM	Info	C9orf140	chromosome 9 open reading frame 140	89958
742	7.5e-06	4.14e-05	192.64	108.56	1.77	Wl.OUlYReew_q5OJzo	Info	PHF17	PHD finger protein 17	79960
743	7.7e-06	4.22e-05	529.61	238.59	2.22	BOoiqyjsSqy.v8gUls	Info	TNC	tenascin C	3371	Perou's- Intrinsic- Breast-Cancer-Genes, Cell Communication, ECM-receptor interaction, Focal adhesion
744	7.7e-06	4.22e-05	331.18	191.52	1.73	NH1MoTHk7CULTog3nk	Info	CCNB1	cyclin B1	891	Activation of Src by Protein-tyrosine phosphatase alpha, AKAP95 role in mitosis and chromosome dynamics, Cell Cycle: G2/M Checkpoint, Cyclins and Cell Cycle Regulation, Estrogen-responsive protein Efp controls cell cycle and breast tumors growth, How Progesterone Initiates the Oocyte Maturation, Sonic Hedgehog (SHH) Receptor Ptc1 Regulates cell cycle, Stathmin and breast cancer resistance to anti…
745	7.7e-06	4.22e-05	550.92	211.83	2.6	35QRHIUd.o9CJHuzh4	Info	GPX8	glutathione peroxidase 8 (putative)	493869
746	7.7e-06	4.22e-05	752.79	450.89	1.67	f21noCeCHtl51g.W00	Info	LAGE3	L antigen family, member 3	8270
747	7.9e-06	4.33e-05	82.93	177.29	0.47	f10lHoqP2FM.tP6OJ4	Info	LIMCH1	LIM and calponin homology domains 1	22998
748	8.1e-06	4.41e-05	1241.68	680.85	1.82	QXe3Us0UQD731_i7fo	Info	HMGN4	high mobility group nucleosomal binding domain 4	10473
749	8.1e-06	4.41e-05	344.78	212.27	1.62	KkjlExIsiYKT_uja0c	Info	RHBDD1	rhomboid domain containing 1	84236
750	8.1e-06	4.41e-05	825.64	244.84	3.37	WU1wIe66LX7oHokJ_M	Info	MCEE	methylmalonyl CoA epimerase	84693	Propanoate metabolism, Valine, leucine and isoleucine degradation
751	8.1e-06	4.41e-05	198.3	298.85	0.66	ZkucSTsQgt0qjUgeSU	Info	MGC72080	MGC72080 pseudogene	389538
752	8.1e-06	4.41e-05	121.69	975.79	0.12	Ko9d7uro5u6kYf7HSA	Info	HES5	hairy and enhancer of split 5 (Drosophila)	388585	Notch signaling pathway
753	8.2e-06	4.44e-05	769.87	497.24	1.55	Qpc2sX7gp.W5E2rRS4	Info	C7orf55	chromosome 7 open reading frame 55	154791
754	8.2e-06	4.44e-05	1645.09	691.76	2.38	HXfUJXm1JibRJEF5AA	Info	LMNB2	lamin B2	84823	Caspase Cascade in Apoptosis, FAS signaling pathway ( CD95 ), HIV-I Nef: negative effector of Fas and TNF, TNFR1 Signaling Pathway, Cell Communication
755	8.2e-06	4.44e-05	387.15	197.82	1.96	0zHXK16hIMvGF3qEoE	Info	ZNRD1	zinc ribbon domain containing 1	30834	Purine metabolism, Pyrimidine metabolism, RNA polymerase
756	8.3e-06	4.49e-05	1096.72	788.44	1.39	6KD030txSVWe7aMRHY	Info	CTSL1	cathepsin L1	1514	Antigen processing and presentation
757	8.6e-06	4.64e-05	803.2	281.37	2.85	olIMw7kpDbo7d4QLu0	Info	DEK	DEK oncogene	7913
758	8.6e-06	4.64e-05	256.34	431.33	0.59	6pS72m_dqPQjFFL0ic	Info	ATG7	ATG7 autophagy related 7 homolog (S. cerevisiae)	10533	Regulation of autophagy
759	8.6e-06	4.64e-05	960.77	2213.36	0.43	Newpugyi_dLo_vc77o	Info	UBE2E1	ubiquitin-conjugating enzyme E2E 1 (UBC4/5 homolog, yeast)	7324	Ubiquitin mediated proteolysis
760	8.8e-06	4.73e-05	2419.83	3518.57	0.69	uihtWnqOC3rrq2wvyg	Info	IER3	immediate early response 3	8870
761	8.8e-06	4.73e-05	141.32	440.82	0.32	Nu7RV789_BIqQIqR6k	Info	LPHN2	latrophilin 2	23266
762	8.9e-06	4.77e-05	149.24	314.14	0.48	lKF_Xd6De0FS.6nUro	Info	ACOT11	acyl-CoA thioesterase 11	26027	Benzoate degradation via CoA ligation, Limonene and pinene degradation
763	8.9e-06	4.77e-05	722.56	406.93	1.78	KlaUC3KSCXXMECrruk	Info	TMED1	transmembrane emp24 protein transport domain containing 1	11018
764	9e-06	4.82e-05	123.64	218.65	0.57	ElCmqFweuEPiXfh6x0	Info	RPL32	ribosomal protein L32	6161	Ribosome, gene_regulation
765	9.3e-06	4.96e-05	421.56	1098.97	0.38	WV5XUSD6vUKnvUhB5Q	Info	GNAI2	guanine nucleotide binding protein (G protein), alpha inhibiting activity polypeptide 2	2771	Axon guidance, Gap junction, Leukocyte transendothelial migration, Long-term depression, Tight junction
766	9.3e-06	4.96e-05	213.6	383.39	0.56	ofu_QqQXbU.wekXSo8	Info	FAM176A	family with sequence similarity 176, member A	84141
767	9.3e-06	4.96e-05	234.06	131.74	1.78	cUuKnkp9ciu5zFObe0	Info	CENPF	centromere protein F, 350/400kDa (mitosin)	1063
768	9.5e-06	5.05e-05	219.47	769.11	0.29	iDieCZbqCKkxouu1O4	Info	ACAA1	acetyl-CoA acyltransferase 1	30	Benzoate degradation via hydroxylation, Bile acid biosynthesis, Fatty acid metabolism, PPAR signaling pathway, Valine, leucine and isoleucine degradation
769	9.5e-06	5.05e-05	446.6	220.51	2.03	ce.QIepgKe1oqSFK5c	Info	SIK1	salt-inducible kinase 1	150094
770	9.5e-06	5.05e-05	176.35	494.08	0.36	0hRBOKUeiGTOLCpHho	Info	BID	BH3 interacting domain death agonist	637	Apoptotic Signaling in Response to DNA Damage, HIV-I Nef: negative effector of Fas and TNF, Induction of apoptosis through DR3 and DR4/5 Death Receptors , Role of Mitochondria in Apoptotic Signaling, Apoptosis, Natural killer cell mediated cytotoxicity, immunology
771	1e-05	5.31e-05	163.52	381.72	0.43	ci7IlTNVMi3FyJKrZQ	Info	EMR2	egf-like module containing, mucin-like, hormone receptor-like 2	30817
772	1.01e-05	5.35e-05	585.21	205.51	2.85	EXexMxXwgZVdREeVVI	Info	CXCL14	chemokine (C-X-C motif) ligand 14	9547	Cytokine-cytokine receptor interaction, Leukocyte transendothelial migration
773	1.02e-05	5.39e-05	725.7	399.59	1.82	BkTt5Qouv7Hnu.rE3I	Info	KLHL12	kelch-like 12 (Drosophila)	59349
774	1.02e-05	5.39e-05	418.36	575.96	0.73	BKuv5XwggJ76hAhFiU	Info	HSPC159	galectin-related protein	29094
775	1.03e-05	5.43e-05	1476.93	2505.47	0.59	lrug9PjSge1K.PnlqI	Info	PSMD6	proteasome (prosome, macropain) 26S subunit, non-ATPase, 6	9861	Proteasome
776	1.03e-05	5.43e-05	201.6	113.53	1.78	uXCQFQOhQOQZ46DcLk	Info	NA	NA	NA
777	1.04e-05	5.46e-05	157.7	393.22	0.4	9lXuFd0fFWIXR.PEI0	Info	FXYD3	FXYD domain containing ion transport regulator 3	5349	Perou's- Intrinsic- Breast-Cancer-Genes
778	1.04e-05	5.46e-05	376.4	1095.63	0.34	lTlFe.0nAlQXXhe0W4	Info	PLAT	plasminogen activator, tissue	5327	Perou's- Intrinsic- Breast-Cancer-Genes, Acute Myocardial Infarction, Fibrinolysis Pathway, Platelet Amyloid Precursor Protein Pathway, Complement and coagulation cascades, immunology
779	1.04e-05	5.46e-05	497.95	1067.25	0.47	6s0eLT_S7.eUSF.qeU	Info	SOX9	SRY (sex determining region Y)-box 9	6662	Perou's- Intrinsic- Breast-Cancer-Genes, development
780	1.04e-05	5.46e-05	207.32	435.49	0.48	6u0mXpcVI_zTucj6Lo	Info	FOXO4	forkhead box O4	4303	AKT Signaling Pathway, Ras Signaling Pathway
781	1.05e-05	5.5e-05	95.49	177.26	0.54	BdFXw70XkB0xSIgJXQ	Info	ZNF812	zinc finger protein 812	729648
782	1.06e-05	5.55e-05	833.14	357.44	2.33	Wggeq_8ieI4exExV5U	Info	POLR3GL	polymerase (RNA) III (DNA directed) polypeptide G (32kD)-like	84265	Purine metabolism, Pyrimidine metabolism, RNA polymerase
783	1.07e-05	5.56e-05	112.23	221.91	0.51	B5VJ_15nUIOn9F1F4I	Info	CYP4B1	cytochrome P450, family 4, subfamily B, polypeptide 1	1580	Nuclear Receptors in Lipid Metabolism and Toxicity
784	1.07e-05	5.56e-05	248.59	123.65	2.01	3SJ_qf3p530_F7u9Uk	Info	USP36	ubiquitin specific peptidase 36	57602
785	1.07e-05	5.56e-05	4491.75	2160.09	2.08	QrrrTorr9rqDhB.jTo	Info	NA	NA	NA
786	1.07e-05	5.56e-05	1670.12	2685.15	0.62	c2UitWtWNCtSNL4S6Q	Info	SRSF5	serine/arginine-rich splicing factor 5	6430
787	1.07e-05	5.56e-05	608.04	466.17	1.3	fOigZNF5VN5NhJRNZc	Info	MIB2	mindbomb homolog 2 (Drosophila)	142678	Perou's- Intrinsic- Breast-Cancer-Genes
788	1.12e-05	5.81e-05	406.28	231.33	1.76	ugUohG7pqS6hUyN94A	Info	GSR	glutathione reductase	2936	Free Radical Induced Apoptosis, Glutamate metabolism, Glutathione metabolism, immunology, pharmacology
789	1.12e-05	5.81e-05	194.52	107.25	1.81	9V8od6z.43pBTP3oL4	Info	KIF11	kinesin family member 11	3832
790	1.13e-05	5.85e-05	1316.15	767.85	1.71	ltOll5e09eHRRbVSuA	Info	IMPDH1	IMP (inosine 5'-monophosphate) dehydrogenase 1	3614	Purine metabolism, pharmacology
791	1.14e-05	5.9e-05	366.81	126.9	2.89	N4OCV6LHOJqV4h6eeE	Info	IFIT1	interferon-induced protein with tetratricopeptide repeats 1	3434
792	1.15e-05	5.93e-05	3445.94	5644.95	0.61	ieUE4oSCh67hVcVWVc	Info	NA	NA	NA
793	1.15e-05	5.93e-05	198.3	298.7	0.66	Ql_iLopJIjqDoreCCc	Info	NA	NA	NA
794	1.16e-05	5.98e-05	1037.53	547.63	1.89	9ioTS59d9RUPVUZr1M	Info	TNK2	tyrosine kinase, non-receptor, 2	10188
795	1.18e-05	6.05e-05	242.21	131.76	1.84	0fgCjvrl87hGJSJeeo	Info	TMEM194A	transmembrane protein 194A	23306
796	1.18e-05	6.05e-05	333.67	1050.7	0.32	Tg6CdwR6JQkpKFEox4	Info	SCEL	sciellin	8796
797	1.18e-05	6.05e-05	2804.63	876.73	3.2	ZdI45Se3VG7s869FKo	Info	FKBP5	FK506 binding protein 5	2289
798	1.18e-05	6.05e-05	174.54	307.27	0.57	6Il_7VwL3tUtJLfzLU	Info	PDCD6IP	programmed cell death 6 interacting protein	10015
799	1.19e-05	6.09e-05	735.74	1190.43	0.62	fVfRfUqGS_8YryG6Sc	Info	CCDC56	coiled-coil domain containing 56	28958
800	1.19e-05	6.09e-05	184.14	131.81	1.4	NX6UaXqKuvXvdJNRww	Info	KCNIP3	Kv channel interacting protein 3, calsenilin	30818	Repression of Pain Sensation by the Transcriptional Regulator DREAM
801	1.2e-05	6.12e-05	286.64	134.06	2.14	Z_t4vuFX0iyOVpKeq8	Info	SLC7A8	solute carrier family 7 (amino acid transporter, L-type), member 8	23428
802	1.2e-05	6.12e-05	462.35	1241.16	0.37	3lSUkZdCsjoNVHrSIA	Info	MPRIP	myosin phosphatase Rho interacting protein	23164
803	1.2e-05	6.12e-05	182.09	292.68	0.62	x7UUsw6T57t6R9PsSE	Info	FAM13B	family with sequence similarity 13, member B	51306
804	1.22e-05	6.21e-05	303.13	687.63	0.44	KeSoC9fe2v.IRI3d5U	Info	ITPRIPL2	inositol 1,4,5-triphosphate receptor interacting protein-like 2	162073
805	1.23e-05	6.24e-05	140.9	247.64	0.57	H80ROpHqvqcEkIhDKU	Info	EPN3	epsin 3	55040
806	1.23e-05	6.24e-05	604.58	2026.28	0.3	Zop4h2p4v5oitLBwPo	Info	TPM1	tropomyosin 1 (alpha)	7168	immunology
807	1.23e-05	6.24e-05	1763.6	2577.91	0.68	fmpZa4DFHHeNv.0eFY	Info	RN28S1	RNA, 28S ribosomal 1	100008589
808	1.24e-05	6.28e-05	493.24	729.98	0.68	KXDEekvDnlSh1EjetE	Info	NA	NA	NA
809	1.26e-05	6.35e-05	140.15	2267.24	0.062	BUo433ueoSod5d_i.o	Info	KRT4	keratin 4	3851	Cell Communication, immunology
810	1.26e-05	6.35e-05	443.19	840.88	0.53	34kqEtP.wO._lqbrp0	Info	LRRFIP1	leucine rich repeat (in FLII) interacting protein 1	9208
811	1.26e-05	6.35e-05	373.61	171.96	2.17	fgbdYtXQd3Gf5dQrgU	Info	KIFC1	kinesin family member C1	3833
812	1.26e-05	6.35e-05	122.23	211.53	0.58	9hF0pHqEvqT_ilbu4M	Info	CYB561D2	cytochrome b-561 domain containing 2	11068
813	1.27e-05	6.39e-05	238.74	164.57	1.45	3nBcXkKIne4_k1U054	Info	NA	NA	NA
814	1.29e-05	6.48e-05	2018.56	760.88	2.65	0VIkf5B1erCKhhF3r8	Info	EPAS1	endothelial PAS domain protein 1	2034
815	1.29e-05	6.48e-05	1504.07	737.67	2.04	0uPXSkHX_e4enOF_aI	Info	WDR54	WD repeat domain 54	84058
816	1.34e-05	6.71e-05	265.62	766.62	0.35	leum53JXdLxSd.ogo0	Info	PPP1R14C	protein phosphatase 1, regulatory (inhibitor) subunit 14C	81706
817	1.34e-05	6.71e-05	1326.07	691.68	1.92	Krrborr9LqDhB.rPoo	Info	LOC728643	heterogeneous nuclear ribonucleoprotein A1 pseudogene	728643
818	1.35e-05	6.75e-05	157.92	442.89	0.36	E_qHF3X0UxV6kVXhB8	Info	PSENEN	presenilin enhancer 2 homolog (C. elegans)	55851	Alzheimer\'s disease, Notch signaling pathway
819	1.38e-05	6.89e-05	237.11	1490.19	0.16	0Vb3Klul.liHskiAGw	Info	HES4	hairy and enhancer of split 4 (Drosophila)	57801
820	1.39e-05	6.94e-05	362.05	199.61	1.81	WjXKC3vXtdXuSrNeyo	Info	NCAPD2	non-SMC condensin I complex, subunit D2	9918	AKAP95 role in mitosis and chromosome dynamics
821	1.41e-05	7.01e-05	594.03	286.95	2.07	idJWHo2U3nEEHl6Ix0	Info	NA	NA	NA
822	1.41e-05	7.01e-05	207.73	109.25	1.9	cedO1ySvSCHklC9I7A	Info	ISM1	isthmin 1 homolog (zebrafish)	140862
823	1.41e-05	7.01e-05	5573.6	2116.72	2.63	KrSBbx7g4uCNeihXqU	Info	MKNK2	MAP kinase interacting serine/threonine kinase 2	2872	Perou's- Intrinsic- Breast-Cancer-Genes, Erk1/Erk2 Mapk Signaling pathway, MAPKinase Signaling Pathway, Insulin signaling pathway, MAPK signaling pathway
824	1.43e-05	7.08e-05	359.85	942.52	0.38	QqKkJ6PxK0aeh4Opf8	Info	PAFAH1B1	platelet-activating factor acetylhydrolase 1b, regulatory subunit 1 (45kDa)	5048	Lissencephaly gene (LIS1) in neuronal migration and development, Glycerophospholipid metabolism, immunology
825	1.43e-05	7.08e-05	108.6	235.91	0.46	T.natGl116dUoVRTKQ	Info	CGB5	chorionic gonadotropin, beta polypeptide 5	93659
826	1.43e-05	7.08e-05	349.25	164.57	2.12	N4TSXn31Xeaf0eeL94	Info	TK1	thymidine kinase 1, soluble	7083	Pyrimidine metabolism, gene_regulation, immunology, pharmacology, transcription
827	1.46e-05	7.22e-05	1469.31	550.19	2.67	3ei61vdFFfSfqxERIo	Info	DLK2	delta-like 2 homolog (Drosophila)	65989
828	1.46e-05	7.22e-05	633.48	361.29	1.75	9mfFICWXhFOoruvz6Q	Info	CCDC34	coiled-coil domain containing 34	91057
829	1.47e-05	7.26e-05	222.15	138.96	1.6	Qk6d4K4.ysgi.4p6mQ	Info	DSN1	DSN1, MIND kinetochore complex component, homolog (S. cerevisiae)	79980
830	1.5e-05	7.4e-05	376.21	718.46	0.52	QKF6lPkFAOqH16sqK0	Info	VAT1	vesicle amine transport protein 1 homolog (T. californica)	10493
831	1.51e-05	7.43e-05	108.13	151.68	0.71	HSFESF1UqEl1UsNCvQ	Info	PRB3	proline-rich protein BstNI subfamily 3	5544	immunology
832	1.51e-05	7.43e-05	242.57	463.65	0.52	Tpa0Q1JHSEiUKQzXfk	Info	STX3	syntaxin 3	6809	SNARE interactions in vesicular transport
833	1.56e-05	7.66e-05	1453.62	866.25	1.68	6Uf5NQR30VF1TGQqjs	Info	TXNDC5	thioredoxin domain containing 5 (endoplasmic reticulum)	81567
834	1.57e-05	7.69e-05	1162.39	1892.83	0.61	oQu0jgqK6LzXfMsS6U	Info	STRAP	serine/threonine kinase receptor associated protein	11171
835	1.57e-05	7.69e-05	182.37	95.41	1.91	0j8o3uuSpDv0C.LRJ8	Info	CYP24A1	cytochrome P450, family 24, subfamily A, polypeptide 1	1591	Nuclear Receptors in Lipid Metabolism and Toxicity
836	1.58e-05	7.72e-05	502.69	927.48	0.54	oUxq_v0XXS1flxVLiI	Info	CXCL16	chemokine (C-X-C motif) ligand 16	58191	Cytokine-cytokine receptor interaction, Leukocyte transendothelial migration
837	1.58e-05	7.72e-05	275.26	640.47	0.43	0MfgF3eFCJd46LqK4k	Info	TTPAL	tocopherol (alpha) transfer protein-like	79183
838	1.59e-05	7.75e-05	268.44	442.19	0.61	NpCU.EgFR2kVS3BFEE	Info	DUOX1	dual oxidase 1	53905
839	1.59e-05	7.75e-05	122.45	189.94	0.64	93SJddpUfh8vfqehec	Info	MST1R	macrophage stimulating 1 receptor (c-met-related tyrosine kinase)	4486	Msp/Ron Receptor Signaling Pathway, cell_cycle, cell_signaling, immunology, signal_transduction
840	1.6e-05	7.79e-05	257.47	510.99	0.5	KqS0wne.VXdVAl9JgY	Info	SUMF1	sulfatase modifying factor 1	285362
841	1.61e-05	7.82e-05	212.54	109.98	1.93	6V3lEvNCDq0ohZ596k	Info	ALPK1	alpha-kinase 1	80216
842	1.61e-05	7.82e-05	409.43	244.61	1.67	KH0kJLK.xwkjrakeSo	Info	PDSS2	prenyl (decaprenyl) diphosphate synthase, subunit 2	57107
843	1.61e-05	7.82e-05	1710.98	815.59	2.1	0E90qLerOeoA0lI5a4	Info	NA	NA	NA
844	1.62e-05	7.85e-05	217.07	123.44	1.76	E8xo4eopHkUQbKFenU	Info	APBB3	amyloid beta (A4) precursor protein-binding, family B, member 3	10307
845	1.63e-05	7.88e-05	213.84	125.86	1.7	fSkKO5eLkAdLIdd.tE	Info	CENPE	centromere protein E, 312kDa	1062	gene_regulation, transcription
846	1.63e-05	7.88e-05	461.77	986.02	0.47	9Iov4lFB9Ll.exVCUk	Info	NME4	non-metastatic cells 4, protein expressed in	4833	Perou's- Intrinsic- Breast-Cancer-Genes, Purine metabolism, Pyrimidine metabolism
847	1.65e-05	7.97e-05	1335.14	2095.49	0.64	0Ju3s.O7iieen5Lmbk	Info	BCL2L1	BCL2-like 1	598	Amyotrophic lateral sclerosis (ALS), Apoptosis, Jak-STAT signaling pathway, Neurodegenerative Disorders, apoptosis, immunology
848	1.67e-05	8.06e-05	412.06	253.81	1.62	TCl_h31eKvl4D19Of0	Info	SH2B3	SH2B adaptor protein 3	10019
849	1.72e-05	8.28e-05	2471.54	1575.93	1.57	KCF62234f6QOJaJV_o	Info	IFNGR2	interferon gamma receptor 2 (interferon gamma transducer 1)	3460	Chaperones modulate interferon Signaling Pathway, IFN gamma signaling pathway , Selective expression of chemokine receptors during T-cell polarization, Th1/Th2 Differentiation, Cytokine-cytokine receptor interaction, Jak-STAT signaling pathway, Natural killer cell mediated cytotoxicity, immunology
850	1.72e-05	8.28e-05	3906.48	528.48	7.39	o8xDDiiSvoelNYJCPk	Info	AKR1C4	aldo-keto reductase family 1, member C4 (chlordecone reductase; 3-alpha hydroxysteroid dehydrogenase, type I; dihydrodiol dehydrogenase 4)	1109	Androgen and estrogen metabolism, Bile acid biosynthesis, C21-Steroid hormone metabolism, Metabolism of xenobiotics by cytochrome P450
851	1.73e-05	8.3e-05	811.02	1138.85	0.71	9rBSV5GFXg3niKRS1I	Info	HYAL1	hyaluronoglucosaminidase 1	3373	Glycan structures - degradation, Glycosaminoglycan degradation
852	1.73e-05	8.3e-05	534.54	290.34	1.84	Tp7qbfnl_rKq8A29_I	Info	CETN3	centrin, EF-hand protein, 3	1070
853	1.73e-05	8.3e-05	188.73	336.11	0.56	Tspt5PV77vXn3X0snk	Info	ARHGAP32	Rho GTPase activating protein 32	9743
854	1.74e-05	8.34e-05	225.56	520.14	0.43	lpS4SL8V_XX9_t5Sf4	Info	RNF144B	ring finger protein 144B	255488	Tryptophan metabolism
855	1.75e-05	8.38e-05	134.72	174.39	0.77	993lVFVpX_.h_bbeMc	Info	ZNF362	zinc finger protein 362	149076
856	1.76e-05	8.4e-05	208.48	114.96	1.81	THcpENrtDZ3SnUue_0	Info	DDX60	DEAD (Asp-Glu-Ala-Asp) box polypeptide 60	55601
857	1.76e-05	8.4e-05	232.61	706.75	0.33	ceAdX7vX3uCCV73b5U	Info	HOXA5	homeobox A5	3202	development
858	1.77e-05	8.44e-05	1172.08	1860.04	0.63	69GaAxGeVRa7oVR0rc	Info	NA	NA	NA
859	1.8e-05	8.57e-05	295.01	145.33	2.03	0k_0h9DddOnelte.wk	Info	MIR100HG	mir-100-let-7a-2 cluster host gene (non-protein coding)	399959
860	1.81e-05	8.61e-05	239.45	379.05	0.63	iItmqESi31xLERGVl0	Info	RARS2	arginyl-tRNA synthetase 2, mitochondrial	57038
861	1.82e-05	8.64e-05	307.21	560.22	0.55	3ffie4bv.O6eVBuiak	Info	WWC1	WW and C2 domain containing 1	23286
862	1.82e-05	8.64e-05	119.29	289.81	0.41	Enqfp5QggojATRTTQI	Info	NA	NA	NA
863	1.84e-05	8.72e-05	759.93	430.42	1.77	BpropQx.kAUYBQunOk	Info	HNRNPA1P10	heterogeneous nuclear ribonucleoprotein A1 pseudogene 10	664709
864	1.86e-05	8.8e-05	572.44	320.53	1.79	lo1eNU.13htRdcVTKI	Info	CDK2	cyclin-dependent kinase 2	1017	CDK Regulation of DNA Replication, Cell Cycle: G1/S Check Point , Cyclin E Destruction Pathway, Cyclins and Cell Cycle Regulation, E2F1 Destruction Pathway, Estrogen-responsive protein Efp controls cell cycle and breast tumors growth, Influence of Ras and Rho proteins on G1 to S Transition, p53 Signaling Pathway, RB Tumor Suppressor/Checkpoint Signaling in response to DNA damage, Regulation of p2…
865	1.86e-05	8.8e-05	489.16	272.27	1.8	f9umu8eFepuuHNsel8	Info	ICAM3	intercellular adhesion molecule 3	3385	Cell adhesion molecules (CAMs), cell_signaling, immunology, metastasis
866	1.89e-05	8.92e-05	209.6	117.54	1.78	TRAA0nH_eU19GuEVGs	Info	CD68	CD68 molecule	968	angiogenesis, immunology, metastasis
867	1.89e-05	8.92e-05	178.06	112.69	1.58	fkoh4VIctUiI5UdPbQ	Info	C5orf34	chromosome 5 open reading frame 34	375444
868	1.9e-05	8.96e-05	334.23	1208.19	0.28	iiipihinwAfdI0NuTU	Info	TUBB2A	tubulin, beta 2A	7280	Gap junction
869	1.92e-05	9.04e-05	254.99	127.35	2	NoKik1RVQggeDAj54k	Info	HCFC1R1	host cell factor C1 regulator 1 (XPO1 dependent)	54985	Perou's- Intrinsic- Breast-Cancer-Genes
870	1.95e-05	9.17e-05	100.24	697.2	0.14	Nd8wBK_mNP1Qj6.V_I	Info	SH3BGRL	SH3 domain binding glutamic acid-rich protein like	6451
871	1.99e-05	9.34e-05	2512.09	4144.62	0.61	NICr.zoUOVS_0tIlvo	Info	SGK1	serum/glucocorticoid regulated kinase 1	6446
872	1.99e-05	9.34e-05	550.87	224.45	2.45	EeQkiP3f6.4r4Lt.pU	Info	PRCP	prolylcarboxypeptidase (angiotensinase C)	5547
873	2e-05	9.36e-05	152.88	492.86	0.31	0A1SnN5OZ3SucWJTXo	Info	TMEM40	transmembrane protein 40	55287
874	2e-05	9.36e-05	225.1	131.66	1.71	rpMDt6JQX6S8ySiBHs	Info	NA	NA	NA
875	2.01e-05	9.4e-05	161	385.15	0.42	xRIDn5JcKSr.SFurVI	Info	ZSCAN18	zinc finger and SCAN domain containing 18	65982
876	2.02e-05	9.44e-05	138.4	300.03	0.46	ZjqiR.0q4D0pi.5Upc	Info	NUAK1	NUAK family, SNF1-like kinase, 1	9891
877	2.05e-05	9.57e-05	1816.02	796.54	2.28	Ey6v5_K6wp.noV75KQ	Info	RRM1	ribonucleotide reductase M1	6240	Purine metabolism, Pyrimidine metabolism, immunology, pharmacology
878	2.07e-05	9.65e-05	432.58	253.61	1.71	6dvJB5iSCf1LRE0KZ8	Info	TRMT11	tRNA methyltransferase 11 homolog (S. cerevisiae)	60487
879	2.13e-05	9.92e-05	98.53	181.61	0.54	WR44PxXQv19d7FHefU	Info	GSPT2	G1 to S phase transition 2	23708
880	2.15e-05	0.0001	437.76	1485.01	0.29	9dF09VRc1U93l7Hgng	Info	KLK10	kallikrein-related peptidase 10	5655
881	2.16e-05	0.0001	548.64	1162.33	0.47	xU646Ov6AqDvrl.7lE	Info	DUSP3	dual specificity phosphatase 3	1845	MAPK signaling pathway, cell_cycle, cell_signaling
882	2.2e-05	0.000102	116.13	213.96	0.54	6UnSQl7Rf7o6Wt3F5I	Info	CYP4B1	cytochrome P450, family 4, subfamily B, polypeptide 1	1580	Nuclear Receptors in Lipid Metabolism and Toxicity
883	2.21e-05	0.000102	2003.73	827.73	2.42	0e5.F1_V_7dK7rV5ec	Info	GLT25D1	glycosyltransferase 25 domain containing 1	79709
884	2.21e-05	0.000102	536.53	1849.57	0.29	cIjQrX9YQngop4h2p4	Info	TPM1	tropomyosin 1 (alpha)	7168	immunology
885	2.26e-05	0.000104	227.12	1196.26	0.19	Ng5.RokD3l0fdRoqVU	Info	TP53I3	tumor protein p53 inducible protein 3	9540
886	2.26e-05	0.000104	311.89	881.67	0.35	rntLQ5W5WT7p4IvXwg	Info	ARPC4	actin related protein 2/3 complex, subunit 4, 20kDa	10093	Regulation of actin cytoskeleton
887	2.27e-05	0.000105	469.75	153.02	3.07	Q5K_yf.jqcdMS8j.Ek	Info	HMGB2	high-mobility group box 2	3148	Apoptotic DNA fragmentation and tissue homeostasis, Granzyme A mediated Apoptosis Pathway
888	2.27e-05	0.000105	766.93	1302.44	0.59	xVnqABUpfhPvPQOlXU	Info	TPD52L1	tumor protein D52-like 1	7164
889	2.28e-05	0.000105	1217.19	642.73	1.89	0W6nuULuVKju.kCoTc	Info	NA	NA	NA
890	2.29e-05	0.000105	135.73	299.54	0.45	iSm4lVmVJR.fwxzBwg	Info	CPM	carboxypeptidase M	1368	immunology
891	2.3e-05	0.000106	140.13	101.14	1.39	uGeYi6eiSRChCuhaeM	Info	MACROD1	MACRO domain containing 1	28992
892	2.35e-05	0.000108	476.14	809.85	0.59	0XHqK6hV.T.S.503Kg	Info	H2AFY	H2A histone family, member Y	9555
893	2.35e-05	0.000108	174.3	357.44	0.49	BueFXmP1UDuoB2Hkw8	Info	RNU1-5	RNA, U1 small nuclear 5	26863
894	2.42e-05	0.000111	209.47	842.86	0.25	cUSJ2.kBKqPAk0eZPY	Info	DBNDD1	dysbindin (dystrobrevin binding protein 1) domain containing 1	79007
895	2.43e-05	0.000111	279.7	466.03	0.6	9btTXnoiYQgnRUoEKg	Info	NA	NA	NA
896	2.44e-05	0.000111	853.97	377.2	2.26	NU44rJ91ep3X35eV7c	Info	ALDOC	aldolase C, fructose-bisphosphate	230	Carbon fixation, Fructose and mannose metabolism, Glycolysis / Gluconeogenesis, Pentose phosphate pathway
897	2.44e-05	0.000111	268.24	142.2	1.89	KG21JL6iu06CKeC_6E	Info	TRERF1	transcriptional regulating factor 1	55809
898	2.44e-05	0.000111	3796.12	1047.31	3.62	HClLklAJJdNRQpNZ4I	Info	CDC20	cell division cycle 20 homolog (S. cerevisiae)	991	Cell cycle, Ubiquitin mediated proteolysis
899	2.46e-05	0.000112	208.04	115.97	1.79	N5ieS0l9G3pdLVbtLk	Info	OSBPL5	oxysterol binding protein-like 5	114879
900	2.47e-05	0.000112	574.23	303.56	1.89	QYkpP3uO76m6_grq94	Info	RAGE	renal tumor antigen	5891
901	2.49e-05	0.000113	375.18	661.86	0.57	QuXGDJR5MUF6kMyQjU	Info	CFLAR	CASP8 and FADD-like apoptosis regulator	8837	FAS signaling pathway ( CD95 ), HIV-I Nef: negative effector of Fas and TNF, IL-2 Receptor Beta Chain in T cell Activation, Induction of apoptosis through DR3 and DR4/5 Death Receptors , Apoptosis
902	2.5e-05	0.000113	276.56	172.67	1.6	rclcoKUolSyU7pS3FM	Info	GSDMD	gasdermin D	79792
903	2.5e-05	0.000113	139.1	289.67	0.48	0XR3f5zhNFtNXC9IXo	Info	RAET1G	retinoic acid early transcript 1G	353091
904	2.51e-05	0.000114	5383.8	2561.03	2.1	Zbu1ugUtclm7hLfk94	Info	HK1	hexokinase 1	3098	Perou's- Intrinsic- Breast-Cancer-Genes, Glycolysis Pathway, Aminosugars metabolism, Fructose and mannose metabolism, Galactose metabolism, Glycolysis / Gluconeogenesis, Starch and sucrose metabolism, Streptomycin biosynthesis, immunology, metabolism
905	2.52e-05	0.000114	131.61	244.45	0.54	igefgV6KaK8S81ivu0	Info	NA	NA	NA
906	2.53e-05	0.000114	333.82	156.88	2.13	fXQ4KtUJW1W99UWM.U	Info	RNASEH2A	ribonuclease H2, subunit A	10535
907	2.54e-05	0.000115	516.58	683.89	0.76	ifiI4kUvEQoffzWJno	Info	INPP4B	inositol polyphosphate-4-phosphatase, type II, 105kDa	8821	Perou's- Intrinsic- Breast-Cancer-Genes, Inositol phosphate metabolism, Phosphatidylinositol signaling system
908	2.56e-05	0.000115	217.65	138.78	1.57	ZVChN4dVxd.O3lS7Po	Info	POLE2	polymerase (DNA directed), epsilon 2 (p59 subunit)	5427	DNA polymerase, Purine metabolism, Pyrimidine metabolism
909	2.56e-05	0.000115	645.28	316.3	2.04	BVfXJ7OF_Pu5fBZ3uE	Info	DNASE2	deoxyribonuclease II, lysosomal	1777	immunology
910	2.58e-05	0.000116	2025.99	1099.47	1.84	3t7554CO3u5ezQTuH0	Info	DENR	density-regulated protein	8562	cell_cycle
911	2.59e-05	0.000116	117.93	487.12	0.24	E9SlZdCJ69iVeughOQ	Info	APOE	apolipoprotein E	348	Alzheimer\'s disease, Neurodegenerative Disorders, immunology
912	2.6e-05	0.000117	168.52	268.32	0.63	xOTYD4nbURJVeHm45U	Info	NA	NA	NA
913	2.62e-05	0.000117	418.1	232.36	1.8	KXOev5.o0RXrgVaucI	Info	BBS2	Bardet-Biedl syndrome 2	583
914	2.62e-05	0.000117	313.6	152.3	2.06	irtPvV.eDyexMwl9f4	Info	RMI1	RMI1, RecQ mediated genome instability 1, homolog (S. cerevisiae)	80010
915	2.64e-05	0.000118	263.35	399.01	0.66	ZQpwHl6BINfeT737FE	Info	IRF6	interferon regulatory factor 6	3664
916	2.64e-05	0.000118	184.75	345.3	0.54	QfF6SqIxTjRgrr.VKk	Info	RNU1-1	RNA, U1 small nuclear 1	26871
917	2.65e-05	0.000118	569.4	272.52	2.09	HfpVTFVBftS6JUH3Ao	Info	RACGAP1	Rac GTPase activating protein 1	29127
918	2.66e-05	0.000119	123.38	267.86	0.46	ikLXtCAErqTrp0rey0	Info	HN1L	hematological and neurological expressed 1-like	90861
919	2.67e-05	0.000119	1466.11	906.2	1.62	fX7oznu4Ftu4u6zl40	Info	SGK1	serum/glucocorticoid regulated kinase 1	6446
920	2.73e-05	0.000121	81.01	191.32	0.42	NirukA6Jf0TXLrpT_s	Info	ARMCX3	armadillo repeat containing, X-linked 3	51566
921	2.74e-05	0.000122	106.32	249.12	0.43	Bo1HMkpFLt_0XodRMo	Info	CHPT1	choline phosphotransferase 1	56994	Aminophosphonate metabolism, Glycerophospholipid metabolism
922	2.76e-05	0.000122	109.8	245.1	0.45	KqU01300130155716U	Info	DYSF	dysferlin, limb girdle muscular dystrophy 2B (autosomal recessive)	8291
923	2.77e-05	0.000123	1230.89	1992.51	0.62	QB76KIJ4KKeIViSL_U	Info	TPM2	tropomyosin 2 (beta)	7169
924	2.78e-05	0.000123	99.54	1091.13	0.091	TkSJnEFSLfx9KCuKhs	Info	RARRES1	retinoic acid receptor responder (tazarotene induced) 1	5918
925	2.83e-05	0.000125	243.2	478.86	0.51	3H7VevSyKVa.VL74e4	Info	CDCP1	CUB domain containing protein 1	64866
926	2.83e-05	0.000125	270.88	512.32	0.53	EnaHWrdXKM5VLJP57s	Info	KLC1	kinesin light chain 1	3831
927	2.85e-05	0.000126	284.3	430.55	0.66	cUBHdXFT15Sd5df9B0	Info	BTG2	BTG family, member 2	7832	BTG family proteins and cell cycle regulation
928	2.94e-05	0.000129	166.4	469.47	0.35	x7R527rdSQqPamCEBo	Info	CXXC5	CXXC finger protein 5	51523
929	2.94e-05	0.000129	4540.29	2189.5	2.07	TXm4UjVovoAQ4ApVQo	Info	MYC	v-myc myelocytomatosis viral oncogene homolog (avian)	4609	Cadmium induces DNA synthesis and proliferation in macrophages, CTCF: First Multivalent Nuclear Factor, Erk1/Erk2 Mapk Signaling pathway, IL-2 Receptor Beta Chain in T cell Activation, Inhibition of Cellular Proliferation by Gleevec, MAPKinase Signaling Pathway, Mechanism of Gene Regulation by Peroxisome Proliferators via PPARa(alpha), Neuropeptides VIP and PACAP inhibit the apoptosis of activate…
930	2.96e-05	0.00013	1027.02	591.93	1.74	3S3ZjB5kpmhQJjd94o	Info	RPS15	ribosomal protein S15	6209	Ribosome
931	2.99e-05	0.000131	749.64	264.53	2.83	clyu1_J4FkeCB37XR4	Info	CDCA5	cell division cycle associated 5	113130
932	3.01e-05	0.000132	260.58	138.98	1.87	iE26a5beJ7Jq6f79S8	Info	OSBPL5	oxysterol binding protein-like 5	114879
933	3.04e-05	0.000133	191.64	319.54	0.6	fJUdX0IAn_P9VLTgJU	Info	PDE12	phosphodiesterase 12	201626
934	3.07e-05	0.000135	302.48	655.67	0.46	QLinorpJ9EgeiBSlC0	Info	FAM3C	family with sequence similarity 3, member C	10447
935	3.11e-05	0.000136	942.58	472.41	2	0nq.nRd4Z4eYD4guoI	Info	CTNNAL1	catenin (cadherin-associated protein), alpha-like 1	8727
936	3.11e-05	0.000136	427.2	216.26	1.98	9shFJ1gNFFih8CiCCg	Info	NA	NA	NA
937	3.11e-05	0.000136	168.72	334.52	0.5	3F6tf9ILif55xKoK6U	Info	VCL	vinculin	7414	Perou's- Intrinsic- Breast-Cancer-Genes, Cell to Cell Adhesion Signaling, Integrin Signaling Pathway, Rho cell motility signaling pathway, Adherens junction, Focal adhesion, Leukocyte transendothelial migration, Regulation of actin cytoskeleton, cell_signaling, metastasis
938	3.11e-05	0.000136	1335.4	795.15	1.68	WbrbqLsSlFVQrggeC8	Info	FBL	fibrillarin	2091	SARS Coronavirus Protease, cell_cycle, cell_signaling, signal_transduction
939	3.12e-05	0.000136	3415.44	2110.5	1.62	lGlfnlFBOiH_xbtW98	Info	OSTC	oligosaccharyltransferase complex subunit	58505
940	3.14e-05	0.000137	402.77	207.08	1.95	QzYbbjUgtSJ4goeXv4	Info	PARP8	poly (ADP-ribose) polymerase family, member 8	79668
941	3.14e-05	0.000137	156.98	344.08	0.46	HOQnslJXuIXlJX0kUc	Info	FILIP1L	filamin A interacting protein 1-like	11259
942	3.15e-05	0.000137	364.85	197.51	1.85	uqmXXquRj1dJ3q.Ds8	Info	GRAMD1A	GRAM domain containing 1A	57655
943	3.16e-05	0.000137	216.74	396.53	0.55	9r.RA_K6K6mvSzeUeg	Info	PPFIBP1	PTPRF interacting protein, binding protein 1 (liprin beta 1)	8496
944	3.21e-05	0.000139	244.13	418.83	0.58	lfnune873il_o8l310	Info	ENDOD1	endonuclease domain containing 1	23052
945	3.22e-05	0.000139	284.42	160.94	1.77	BepQfvreD3XB1P_Ank	Info	TTK	TTK protein kinase	7272	cell_cycle, cell_signaling, signal_transduction
946	3.25e-05	0.000141	535.4	240.91	2.22	uUlHrBT33HezlTitD4	Info	KIF20B	kinesin family member 20B	9585
947	3.33e-05	0.000144	2042.29	3635.04	0.56	HkD7UFRVdBOKp9T.e4	Info	AHNAK	AHNAK nucleoprotein	79026
948	3.33e-05	0.000144	432.84	594.61	0.73	NnBNT1f0xRT.RXv31U	Info	WBP11	WW domain binding protein 11	51729
949	3.36e-05	0.000145	133.11	298.21	0.45	WVd5yp0Xqn_gygQy6E	Info	GPR110	G protein-coupled receptor 110	266977
950	3.37e-05	0.000145	89.01	284.96	0.31	HRHtFKvP5NQqJ6D4sU	Info	BAMBI	BMP and activin membrane-bound inhibitor homolog (Xenopus laevis)	25805
951	3.38e-05	0.000145	444.66	274.44	1.62	rHCVF1XndfVJPiV_vk	Info	PHLDB1	pleckstrin homology-like domain, family B, member 1	23187
952	3.38e-05	0.000145	159.15	261.98	0.61	W1.N7nd5WUuXxD_QG4	Info	MSRA	methionine sulfoxide reductase A	4482
953	3.39e-05	0.000146	267.01	130.94	2.04	uOq6EEW0haiFKknfRI	Info	HJURP	Holliday junction recognition protein	55355
954	3.4e-05	0.000146	182.87	314.79	0.58	BSSIpe4Tqlexx5evUQ	Info	ADAMTSL4	ADAMTS-like 4	54507
955	3.43e-05	0.000147	262.54	1039.53	0.25	3D_lmvdnftm3nQFJGs	Info	NA	NA	NA
956	3.43e-05	0.000147	84.22	293.55	0.29	6XlKgpR6u9F5Av3r7Q	Info	MARCH4	membrane-associated ring finger (C3HC4) 4	57574
957	3.48e-05	0.000149	1117.81	2992.92	0.37	KucVf485IQXTSeXB80	Info	RASA1	RAS p21 protein activator (GTPase activating protein) 1	5921	EGF Signaling Pathway, HIV-I Nef: negative effector of Fas and TNF, IGF-1 Signaling Pathway, Insulin Signaling Pathway, PDGF Signaling Pathway, Regulation of Splicing through Sam68, Signaling of Hepatocyte Growth Factor Receptor, Sprouty regulation of tyrosine kinase signals, T Cell Receptor Signaling Pathway, TPO Signaling Pathway, Axon guidance, Huntington\'s disease, MAPK signaling pathway, ce…
958	3.53e-05	0.000151	280.88	589.75	0.48	WESUj90JLdB1LV03RU	Info	M6PR	mannose-6-phosphate receptor (cation dependent)	4074
959	3.64e-05	0.000155	653.89	306.2	2.14	T1.KDnu7e1pFWspePo	Info	AURKA	aurora kinase A	6790	Role of Ran in mitotic spindle regulation
960	3.67e-05	0.000156	538.43	1913.5	0.28	l4Wolmt25zei1xEKX8	Info	SERPINB3	serpin peptidase inhibitor, clade B (ovalbumin), member 3	6317
961	3.73e-05	0.000159	211.43	431.5	0.49	3BcSCuJUuU21I6IuH4	Info	SMAGP	small cell adhesion glycoprotein	57228
962	3.76e-05	0.00016	227.97	404.47	0.56	Ngyragq.uc9VHx6El4	Info	XDH	xanthine dehydrogenase	7498	Free Radical Induced Apoptosis, Purine metabolism, pharmacology
963	3.82e-05	0.000162	1211.46	1823.13	0.66	TAjhpZiwAp9JUgr15U	Info	NA	NA	NA
964	3.83e-05	0.000163	1182.42	544.31	2.17	fcp9ebuwC2Kz56T0q4	Info	SPIRE1	spire homolog 1 (Drosophila)	56907
965	3.87e-05	0.000164	284.57	531.83	0.54	olQIEDHwbqLoFE4l50	Info	NT5E	5'-nucleotidase, ecto (CD73)	4907	Nicotinate and nicotinamide metabolism, Purine metabolism, Pyrimidine metabolism
966	3.87e-05	0.000164	1168.27	678.48	1.72	H10pNT1DQgOOud5NLo	Info	HTATIP2	HIV-1 Tat interactive protein 2, 30kDa	10553
967	3.89e-05	0.000165	925.41	2173.71	0.43	rXL19elXd0enqAVyFM	Info	MAPKAPK3	mitogen-activated protein kinase-activated protein kinase 3	7867	MAPKinase Signaling Pathway, Stress Induction of HSP Regulation, MAPK signaling pathway, VEGF signaling pathway, immunology
968	3.92e-05	0.000166	891.33	462.81	1.93	Tf6QkorhHI6e4O41nQ	Info	NPC1	Niemann-Pick disease, type C1	4864	immunology
969	3.93e-05	0.000166	189.57	312.85	0.61	iPw2sV51102XU_6SfU	Info	CMTM7	CKLF-like MARVEL transmembrane domain containing 7	112616
970	3.94e-05	0.000166	569.49	251.92	2.26	E7u557vuB1uv4E4CC4	Info	NA	NA	NA
971	3.94e-05	0.000166	192.55	117.61	1.64	rZIpCQIpJfpAUoLeoI	Info	HAUS8	HAUS augmin-like complex, subunit 8	93323
972	3.95e-05	0.000166	1735.66	1065.84	1.63	NUqSTuPT_qOgoN7Vk0	Info	LSM2	LSM2 homolog, U6 small nuclear RNA associated (S. cerevisiae)	57819
973	3.96e-05	0.000167	247.43	121.68	2.03	o70mfYDPX00OEGSfes	Info	WLS	wntless homolog (Drosophila)	79971
974	3.99e-05	0.000168	119.81	237.66	0.5	u13XAdPf11Eo_f7U3U	Info	PRICKLE2	prickle homolog 2 (Drosophila)	166336	Wnt signaling pathway
975	4e-05	0.000168	142.99	230.25	0.62	0qOhor1fgkuUFwNxdI	Info	ZNF322A	zinc finger protein 322A	79692
976	4.09e-05	0.000171	372.68	191.88	1.94	Zl93l7V1jX7UW3Pz5U	Info	APBB3	amyloid beta (A4) precursor protein-binding, family B, member 3	10307
977	4.11e-05	0.000172	174.38	294.63	0.59	N56fuXfHO6.rTzIw5U	Info	SRI	sorcin	6717
978	4.14e-05	0.000173	419.46	233.21	1.8	TnRCUz6Vjy6x7eHRu4	Info	TMEM97	transmembrane protein 97	27346
979	4.25e-05	0.000178	1958.15	814.1	2.41	lSXoam6verSff8XQ.4	Info	DTX2	deltex homolog 2 (Drosophila)	113878	Notch signaling pathway
980	4.34e-05	0.000181	3170.56	6472.83	0.49	0Op.O5yP8M1_JepC5E	Info	EIF4G2	eukaryotic translation initiation factor 4 gamma, 2	1982	Eukaryotic protein translation, Internal Ribosome entry pathway, mTOR Signaling Pathway, Regulation of eIF4e and p70 S6 Kinase, gene_regulation, immunology
981	4.4e-05	0.000184	1767.44	820.98	2.15	f7lznxro6giLVCo5Kk	Info	AKR1A1	aldo-keto reductase family 1, member A1 (aldehyde reductase)	10327	Caprolactam degradation, Glycerolipid metabolism, Glycolysis / Gluconeogenesis
982	4.48e-05	0.000187	206.46	341.42	0.6	cXSzdLnukydQyu57rk	Info	NA	NA	NA
983	4.53e-05	0.000189	607.73	466.24	1.3	Kmjno6l5IBBHRRER9c	Info	ARFGAP3	ADP-ribosylation factor GTPase activating protein 3	26286	ADP-Ribosylation Factor
984	4.57e-05	0.00019	489.47	324.78	1.51	i12v1_XRWaImeBehCQ	Info	MED16	mediator complex subunit 16	10025
985	4.57e-05	0.00019	520.56	928.32	0.56	EOuluuU1iD_SJE.lxw	Info	CMAS	cytidine monophosphate N-acetylneuraminic acid synthetase	55907	Aminosugars metabolism
986	4.58e-05	0.00019	189.68	114.03	1.66	rKeKyWd4oIJ1C7OKqg	Info	NA	NA	NA
987	4.59e-05	0.00019	900.66	375.96	2.4	0X355Q8Aeyu5KuHtvU	Info	GMPS	guanine monphosphate synthetase	8833	Glutamate metabolism, Purine metabolism
988	4.62e-05	0.000191	220.65	122.91	1.8	EAFkjpF1bdI1IASUqU	Info	CDCA2	cell division cycle associated 2	157313
989	4.76e-05	0.000197	988.05	2708.42	0.36	9Vj517sCOX7bkgEDp4	Info	SRSF2	serine/arginine-rich splicing factor 2	6427	Spliceosomal Assembly
990	4.78e-05	0.000198	773.3	1523.39	0.51	07yvMP3T_iWpkunRl4	Info	CREB1	cAMP responsive element binding protein 1	1385	Ca++/ Calmodulin-dependent Protein Kinase Activation, Calcium Signaling by HBx of Hepatitis B virus, Human Cytomegalovirus and Map Kinase Pathways, Hypoxia-Inducible Factor in the Cardiovascular System, Inhibition of Huntington\'s disease neurodegeneration by histone deacetylase inhibitors, MAPKinase Signaling Pathway, Melanocyte Development and Pigmentation Pathway, Oxidative Stress Induced Gene…
991	4.79e-05	0.000198	1117.2	488.66	2.29	KZTRJ4H74jVbvHlzSQ	Info	STAT1	signal transducer and activator of transcription 1, 91kDa	6772	Apoptotic Signaling in Response to DNA Damage, Bioactive Peptide Induced Signaling Pathway, EGF Signaling Pathway, IFN alpha signaling pathway, IFN gamma signaling pathway , IL-10 Anti-inflammatory Signaling Pathway, IL22 Soluble Receptor Signaling Pathway , Inhibition of Cellular Proliferation by Gleevec, MAPKinase Signaling Pathway, p38 MAPK Signaling Pathway , PDGF Signaling Pathway, TPO Signa…
992	4.79e-05	0.000198	2369.69	1189.61	1.99	9f66a2aK6.a6g4Qf60	Info	NA	NA	NA
993	4.89e-05	0.000202	102.96	192.63	0.53	0SecnSEUCqwpUoT0zc	Info	PLEKHA7	pleckstrin homology domain containing, family A member 7	144100
994	4.9e-05	0.000202	1117.07	414.32	2.7	rr5wo6ngnqt6F9DQJc	Info	PTTG1	pituitary tumor-transforming 1	9232	Cell cycle
995	4.92e-05	0.000202	403	588.25	0.69	WvHo8nV117uOsU5Mi0	Info	NA	NA	NA
996	5e-05	0.000205	193.69	514.53	0.38	0ino4DtJypT.p54p3o	Info	TTPAL	tocopherol (alpha) transfer protein-like	79183
997	5.01e-05	0.000206	196.99	397.79	0.5	inuu5Me7LxMlfUPerU	Info	DNM1L	dynamin 1-like	10059
998	5.03e-05	0.000206	116.72	192.18	0.61	ERI.c5F.Hf10Fft3N4	Info	LACTB2	lactamase, beta 2	51110
999	5.03e-05	0.000206	641.11	881.96	0.73	WIn.vp93VifuXj3ulQ	Info	FAM120B	family with sequence similarity 120B	84498
1000	5.05e-05	0.000207	249.33	671.94	0.37	B51LO5KE6lCCE759V8	Info	CCNC	cyclin C	892
1001	5.07e-05	0.000207	106.59	173.58	0.61	9114lx5QG10u_3kXnU	Info	PLXNA3	plexin A3	55558	Axon guidance
1002	5.09e-05	0.000208	145.39	256.33	0.57	9WOecee.eu34QMXnU0	Info	SLC44A3	solute carrier family 44, member 3	126969
1003	5.1e-05	0.000208	2043.38	1193.61	1.71	of0kyHwdXwlSE3viF4	Info	HMGN2	high-mobility group nucleosomal binding domain 2	3151
1004	5.14e-05	0.000209	1508.34	716.1	2.11	6UigNhN1ExNiSJawUU	Info	DDX39A	DEAD (Asp-Glu-Ala-Asp) box polypeptide 39A	10212
1005	5.15e-05	0.00021	112.59	202.63	0.56	33DqopptUt7vkkk900	Info	SCCPDH	saccharopine dehydrogenase (putative)	51097
1006	5.19e-05	0.000211	401.07	243.86	1.64	34Kf76KoSJEoEl_Et4	Info	C14orf43	chromosome 14 open reading frame 43	91748
1007	5.26e-05	0.000214	138.59	255.85	0.54	3984BKesiiv3iXJUKk	Info	PRMT6	protein arginine methyltransferase 6	55170	Aminophosphonate metabolism, Androgen and estrogen metabolism, Histidine metabolism, Nitrobenzene degradation, Selenoamino acid metabolism, Tryptophan metabolism, Tyrosine metabolism
1008	5.33e-05	0.000216	156.51	540.9	0.29	uloEAOK7sgSrVEr_qE	Info	ADAMTS1	ADAM metallopeptidase with thrombospondin type 1 motif, 1	9510
1009	5.34e-05	0.000217	859.47	465.26	1.85	3tSO5d.p6q966G.Quk	Info	SDCCAG3	serologically defined colon cancer antigen 3	10807
1010	5.35e-05	0.000217	146.02	448.23	0.33	rUu3HPy5Xp3P2tddVo	Info	NA	NA	NA
1011	5.35e-05	0.000217	151.73	333.52	0.45	uFlO1F07cIGqFJNTSU	Info	PLCD1	phospholipase C, delta 1	5333	Phospholipase C d1 in phospholipid associated cell signaling, Calcium signaling pathway, Inositol phosphate metabolism, Phosphatidylinositol signaling system, immunology
1012	5.36e-05	0.000217	175.37	311.61	0.56	BLSu2KUT56eVXf7J1w	Info	CTNNBIP1	catenin, beta interacting protein 1	56998	Wnt signaling pathway
1013	5.4e-05	0.000218	689.37	375.11	1.84	EjdrgKXy6u.7uK6fsk	Info	FAM89A	family with sequence similarity 89, member A	375061
1014	5.41e-05	0.000218	341	227.31	1.5	Kr0aqQuElev3eCnocM	Info	BCCIP	BRCA2 and CDKN1A interacting protein	56647
1015	5.67e-05	0.000228	236.44	326.47	0.72	0UZBA4LJUnTUqKmnzQ	Info	BRP44L	brain protein 44-like	51660
1016	5.67e-05	0.000228	294.09	154.1	1.91	WdiMSf.ks66vr.rsE0	Info	STIL	SCL/TAL1 interrupting locus	6491
1017	5.74e-05	0.000231	522.67	1144.43	0.46	xws9e3UChad1OnXmXY	Info	SF3B5	splicing factor 3b, subunit 5, 10kDa	83443
1018	5.74e-05	0.000231	1045.5	1885.22	0.55	ZbnsZYTQjog6gtQqu4	Info	HNRNPM	heterogeneous nuclear ribonucleoprotein M	4670
1019	5.75e-05	0.000231	147.71	209.51	0.71	f5ETr9Qq311wP1KpdU	Info	GAD1	glutamate decarboxylase 1 (brain, 67kDa)	2571	Alanine and aspartate metabolism, beta-Alanine metabolism, Butanoate metabolism, Glutamate metabolism, Taurine and hypotaurine metabolism, Type I diabetes mellitus
1020	5.76e-05	0.000231	98.54	184.71	0.53	ipHcD7p6fV.e3nPs4I	Info	MAGEE1	melanoma antigen family E, 1	57692
1021	5.77e-05	0.000231	1522.88	721.61	2.11	TPXO9LJuvjnPvyX1XU	Info	YTHDC1	YTH domain containing 1	91746
1022	5.82e-05	0.000233	211.53	112.49	1.88	cdVNUFIjp0faNir4cQ	Info	MSI2	musashi homolog 2 (Drosophila)	124540
1023	5.89e-05	0.000236	323.52	139.77	2.31	rcTUUeoQlN_wDuaIKI	Info	NRG1	neuregulin 1	3084	Perou's- Intrinsic- Breast-Cancer-Genes, Agrin in Postsynaptic Differentiation, Neuroregulin receptor degredation protein-1 Controls ErbB3 receptor recycling
1024	5.9e-05	0.000236	1266.3	1801.83	0.7	Bqf4Lu558df0391WfU	Info	RRAGA	Ras-related GTP binding A	10670
1025	5.94e-05	0.000237	1536.46	4333.49	0.35	NDrblACpZpRuSXPZ5E	Info	RPS26	ribosomal protein S26	6231	Ribosome
1026	5.97e-05	0.000238	279.14	146.83	1.9	WuGGKCeL6cSkJqSeCM	Info	NA	NA	NA
1027	5.99e-05	0.000239	172.25	259.69	0.66	0dW3111XpB542H_7d4	Info	CBS	cystathionine-beta-synthase	875	Glycine, serine and threonine metabolism, Huntington\'s disease, Methionine metabolism, Selenoamino acid metabolism, immunology
1028	6.09e-05	0.000242	280.56	1439.72	0.19	QC4heuKunSSkqCiK7c	Info	KLK5	kallikrein-related peptidase 5	25818
1029	6.19e-05	0.000246	521.76	840.05	0.62	ifU9_0_tDKoqyPJ51I	Info	NT5C2	5'-nucleotidase, cytosolic II	22978	Nicotinate and nicotinamide metabolism, Purine metabolism, Pyrimidine metabolism
1030	6.23e-05	0.000248	147.94	703.19	0.21	QEqC7iiJJFUoFFklJM	Info	SPINK5	serine peptidase inhibitor, Kazal type 5	11005
1031	6.28e-05	0.000249	212.8	421.13	0.51	QNXZL7oT9717UjFP3U	Info	SULF2	sulfatase 2	55959
1032	6.29e-05	0.000249	3484.02	1091.11	3.19	lgUgXRN_e9aZUcVCAU	Info	CKS1B	CDC28 protein kinase regulatory subunit 1B	1163	Regulation of p27 Phosphorylation during Cell Cycle Progression
1033	6.35e-05	0.000252	666.65	301.71	2.21	BlfRT7oOOV6fwr8nUQ	Info	KLF9	Kruppel-like factor 9	687
1034	6.39e-05	0.000253	100.12	190.61	0.53	rqWTdfYnv5AQv1AhJI	Info	NA	NA	NA
1035	6.44e-05	0.000255	1064.25	655.42	1.62	Ty1h9FTrve5_S5i754	Info	RBMS1	RNA binding motif, single stranded interacting protein 1	5937
1036	6.51e-05	0.000257	323.23	742	0.44	cIuKeiukn0SB6IFKUI	Info	FAM3C	family with sequence similarity 3, member C	10447
1037	6.58e-05	0.00026	374.5	662.57	0.57	6uVd7N.4guaDK_fcUU	Info	C20orf11	chromosome 20 open reading frame 11	54994
1038	6.64e-05	0.000262	208.33	117.47	1.77	3J4Sj3rg5ueVKFLghI	Info	CBR3	carbonyl reductase 3	874	Arachidonic acid metabolism
1039	6.64e-05	0.000262	2007.11	7113.17	0.28	xrvOEqIHoTopUS.ukg	Info	SERPINB2	serpin peptidase inhibitor, clade B (ovalbumin), member 2	5055	Fibrinolysis Pathway
1040	6.66e-05	0.000262	176.6	121.17	1.46	NUe57Qk049akv9P8e4	Info	HS6ST2	heparan sulfate 6-O-sulfotransferase 2	90161	Glycan structures - biosynthesis 1, Heparan sulfate biosynthesis
1041	6.72e-05	0.000264	260.47	545.49	0.48	uCBURDoQuJxPTqJJSk	Info	TUSC3	tumor suppressor candidate 3	7991	Perou's- Intrinsic- Breast-Cancer-Genes
1042	6.73e-05	0.000264	266.07	169.82	1.57	l1XUoFCi6V1K6SRwoQ	Info	CDK2AP2	cyclin-dependent kinase 2 associated protein 2	10263
1043	6.75e-05	0.000265	104.95	184.89	0.57	3Gm9endeVEo4E.2n18	Info	CRISPLD2	cysteine-rich secretory protein LCCL domain containing 2	83716
1044	6.76e-05	0.000265	172.05	371.88	0.46	ZV51LRFaCeHrUZEngk	Info	NA	NA	NA
1045	6.78e-05	0.000265	545.66	896.03	0.61	lMl1Ciwhd6lFJVmIk4	Info	NA	NA	NA
1046	6.85e-05	0.000268	3839.84	5945.09	0.65	HaDeenfbSPqSKGMJHk	Info	COX7A2	cytochrome c oxidase subunit VIIa polypeptide 2 (liver)	1347	Oxidative phosphorylation
1047	6.86e-05	0.000268	378.45	157.93	2.4	up75k7tIhTRUng3yac	Info	SKP2	S-phase kinase-associated protein 2 (p45)	6502	Cell Cycle: G1/S Check Point , E2F1 Destruction Pathway, Regulation of p27 Phosphorylation during Cell Cycle Progression, Cell cycle, Ubiquitin mediated proteolysis
1048	6.93e-05	0.000271	187.25	317.05	0.59	9T4UXkhEfWeUucfqeg	Info	HYAL2	hyaluronoglucosaminidase 2	8692	Glycan structures - degradation, Glycosaminoglycan degradation
1049	6.95e-05	0.000271	361.38	174.91	2.07	Z0Hop0gnoM00rTEkjo	Info	NUCB2	nucleobindin 2	4925
1050	7e-05	0.000273	557.4	1304.69	0.43	NVJ7oUeXgK.sSOTlEs	Info	ZNF207	zinc finger protein 207	7756	transcription
1051	7.01e-05	0.000273	114.7	223.36	0.51	Qe50nl9QKKBI2kLnYY	Info	DEFB103A	defensin, beta 103A	414325
1052	7.05e-05	0.000274	161.04	259.8	0.62	NGVktXTSQ9UJ1AnV6A	Info	SH3D20	SH3 domain containing 20	201175
1053	7.11e-05	0.000276	144.84	258.9	0.56	3Kngqf3RVJ3pzlS93g	Info	MVD	mevalonate (diphospho) decarboxylase	4597	Biosynthesis of steroids
1054	7.21e-05	0.00028	102.91	283.38	0.36	9iOgBCfeurk.3pWi_U	Info	HOMER2	homer homolog 2 (Drosophila)	9455
1055	7.23e-05	0.00028	93.68	187.15	0.5	cfNEUKURe93pdEBS4o	Info	NA	NA	NA
1056	7.25e-05	0.000281	156.66	308.24	0.51	B1dfervfSniSIp17Fc	Info	POLR2L	polymerase (RNA) II (DNA directed) polypeptide L, 7.6kDa	5441	Purine metabolism, Pyrimidine metabolism, RNA polymerase
1057	7.37e-05	0.000285	423.87	1002.04	0.42	ioRcQQngBQo4lUmoBk	Info	CD9	CD9 molecule	928	Hematopoietic cell lineage, angiogenesis, metastasis
1058	7.38e-05	0.000285	1682.5	2729.84	0.62	QVepzTeTqnqtde5z_w	Info	NA	NA	NA
1059	7.43e-05	0.000287	313.54	187.76	1.67	QSR_4KPg5K9SuioIbo	Info	ABCG1	ATP-binding cassette, sub-family G (WHITE), member 1	9619	Nuclear Receptors in Lipid Metabolism and Toxicity
1060	7.46e-05	0.000288	649.85	218.16	2.98	3enFUiovtGcS4unpf8	Info	IMPA2	inositol(myo)-1(or 4)-monophosphatase 2	3613	Inositol phosphate metabolism, Phosphatidylinositol signaling system, Streptomycin biosynthesis
1061	7.55e-05	0.000291	148.1	270.02	0.55	07U.gVEul9UldkeVSI	Info	KLK8	kallikrein-related peptidase 8	11202
1062	7.56e-05	0.000291	791.86	358.95	2.21	Wg57u3taRVrKXj6v3I	Info	AURKA	aurora kinase A	6790	Role of Ran in mitotic spindle regulation
1063	7.59e-05	0.000292	238.55	159.28	1.5	uKdEUH7Ke6if5TKyMQ	Info	RAPH1	Ras association (RalGDS/AF-6) and pleckstrin homology domains 1	65059
1064	7.64e-05	0.000294	185.67	265.3	0.7	cU.LVU0gSK0oPyeqJc	Info	GPR126	G protein-coupled receptor 126	57211
1065	7.73e-05	0.000297	306.72	122.54	2.5	u4Pif.lRI9_P7L7_ko	Info	LEPR	leptin receptor	3953	Reversal of Insulin Resistance by Leptin, Adipocytokine signaling pathway, Cytokine-cytokine receptor interaction, Jak-STAT signaling pathway, Neuroactive ligand-receptor interaction, immunology
1066	7.76e-05	0.000298	1270.14	4767.51	0.27	Zt.fVGdP3NPdVThW3o	Info	SERPINB7	serpin peptidase inhibitor, clade B (ovalbumin), member 7	8710
1067	7.84e-05	0.000301	633.19	295.9	2.14	fihegZuipMGqASOi18	Info	KIF22	kinesin family member 22	3835
1068	7.87e-05	0.000302	1009.67	476.5	2.12	ige7pCIl0RdHK5IiVI	Info	CALU	calumenin	813	Perou's- Intrinsic- Breast-Cancer-Genes
1069	7.88e-05	0.000302	543.11	922.33	0.59	TldCGoMslCCSCGijis	Info	C19orf43	chromosome 19 open reading frame 43	79002
1070	7.98e-05	0.000305	1237.77	2113.47	0.59	l6nozf7I7oUUKr74Ac	Info	SRSF5	serine/arginine-rich splicing factor 5	6430
1071	7.98e-05	0.000305	238.01	358.88	0.66	cXuAVLt8hB7p_JFF54	Info	EEF1A1	eukaryotic translation elongation factor 1 alpha 1	1915	West Nile Virus, gene_regulation
1072	8.14e-05	0.000311	804.36	486.89	1.65	TpXkSunv37e87SKBLU	Info	STAT2	signal transducer and activator of transcription 2, 113kDa	6773	IFN alpha signaling pathway, Jak-STAT signaling pathway, immunology, signal_transduction
1073	8.21e-05	0.000313	616.74	317.51	1.94	Z1g7Acu5yAkBRWUdAU	Info	NA	NA	NA
1074	8.26e-05	0.000314	326.74	188.43	1.73	cjl6QBRdXuURIRHKXs	Info	RILPL2	Rab interacting lysosomal protein-like 2	196383
1075	8.26e-05	0.000314	307	410.92	0.75	cJ79Kl75Sc5f4gXajU	Info	MTAP	methylthioadenosine phosphorylase	4507
1076	8.32e-05	0.000316	136.2	267.76	0.51	ZO6IOuzJVTV4wKJbCk	Info	GALNT5	UDP-N-acetyl-alpha-D-galactosamine:polypeptide N-acetylgalactosaminyltransferase 5 (GalNAc-T5)	11227	Glycan structures - biosynthesis 1, O-Glycan biosynthesis
1077	8.4e-05	0.000319	979.1	436.93	2.24	cTqn3heJFCvioSjyko	Info	TRIB3	tribbles homolog 3 (Drosophila)	57761
1078	8.41e-05	0.000319	663.33	429.01	1.55	cV6F0uopuniFB6.lzA	Info	PPP1R15A	protein phosphatase 1, regulatory (inhibitor) subunit 15A	23645	Perou's- Intrinsic- Breast-Cancer-Genes
1079	8.42e-05	0.000319	534.14	308.08	1.73	0iVueKg5ZEjnjkergM	Info	MTMR10	myotubularin related protein 10	54893
1080	8.42e-05	0.000319	284.23	129.99	2.19	NoEh4gqQE9eonqQojU	Info	NR1H3	nuclear receptor subfamily 1, group H, member 3	10062	FXR and LXR Regulation of Cholesterol Metabolism, Mechanism of Gene Regulation by Peroxisome Proliferators via PPARa(alpha), Nuclear Receptors in Lipid Metabolism and Toxicity, PPAR signaling pathway
1081	8.44e-05	0.000319	838.08	438.32	1.91	BrXrirv7l_4h1sTwIU	Info	CCDC130	coiled-coil domain containing 130	81576
1082	8.46e-05	0.00032	231.19	764.27	0.3	lSQl7o6IcSqM6ikqCI	Info	NA	NA	NA
1083	8.47e-05	0.00032	388.86	809.21	0.48	xnlXiCIfDUJePscuk0	Info	PPP1CB	protein phosphatase 1, catalytic subunit, beta isozyme	5500	Focal adhesion, Insulin signaling pathway, Long-term potentiation, Regulation of actin cytoskeleton, cell_cycle, cell_signaling
1084	8.49e-05	0.00032	304.77	159.14	1.92	QeIUQJtae7ued77gdY	Info	CHEK2L1	CHK2 checkpoint homolog (S. pombe)-like 1	100133012
1085	8.6e-05	0.000324	1009.68	444.63	2.27	36JWb571RKl2v.XB_c	Info	SPSB3	splA/ryanodine receptor domain and SOCS box containing 3	90864
1086	8.73e-05	0.000329	629.11	1111.56	0.57	WULO_39Q65fn653Xro	Info	CHIC2	cysteine-rich hydrophobic domain 2	26511
1087	8.77e-05	0.00033	117.65	243.6	0.48	f6ACLxRu_S69eGeeVk	Info	NA	NA	NA
1088	8.99e-05	0.000338	104.39	137.91	0.76	lAFEKFFVEKKAlEKFFY	Info	PRB1	proline-rich protein BstNI subfamily 1	5542	immunology
1089	9e-05	0.000338	622.75	375.65	1.66	QV6jhRD19Q.eadTXCU	Info	CNTN1	contactin 1	1272	Cell adhesion molecules (CAMs)
1090	9.07e-05	0.00034	180.53	329.53	0.55	oSqTeop3p5feT8.l.8	Info	DBNL	drebrin-like	28988
1091	9.11e-05	0.000342	1326.4	4824.74	0.27	No174RVAVBCigl6guU	Info	SLPI	secretory leukocyte peptidase inhibitor	6590	Perou's- Intrinsic- Breast-Cancer-Genes, Proepithelin Conversion to Epithelin and Wound Repair Control, immunology
1092	9.37e-05	0.000351	205.69	110.52	1.86	c5OkDXtrdS_vN4Mu0U	Info	TGFBR3	transforming growth factor, beta receptor III	7049	Perou's- Intrinsic- Breast-Cancer-Genes, ALK in cardiac myocytes, CTCF: First Multivalent Nuclear Factor, Role of Tob in T-cell activation, immunology
1093	9.5e-05	0.000356	672.45	331.67	2.03	TuUn0AFY7rqzSikmnw	Info	MELK	maternal embryonic leucine zipper kinase	9833
1094	9.6e-05	0.000359	291.14	529.4	0.55	N5J5p83dJUmI5SX17U	Info	FXYD3	FXYD domain containing ion transport regulator 3	5349	Perou's- Intrinsic- Breast-Cancer-Genes
1095	9.61e-05	0.000359	649.85	3393.02	0.19	9criZPiUuucDnEx1B4	Info	CEACAM6	carcinoembryonic antigen-related cell adhesion molecule 6 (non-specific cross reacting antigen)	4680
1096	9.61e-05	0.000359	938.05	1664.34	0.56	HAkXgN6WjmunTl7DVE	Info	METTL21A	methyltransferase like 21A	151194
1097	9.86e-05	0.000368	166.43	1702.68	0.098	Tu9ILuVLlEe6AKikJE	Info	CYCSP52	cytochrome c, somatic pseudogene 52	360155
1098	9.87e-05	0.000368	542.29	244.28	2.22	TqCLahRL88UPeKC1l8	Info	MAD2L1	MAD2 mitotic arrest deficient-like 1 (yeast)	4085	Cell cycle, cell_cycle
1099	0.0001002	0.000373	116.31	190.2	0.61	HYfQIqcXohLpp884ok	Info	IL32	interleukin 32	9235
1100	0.0001012	0.000376	1149.28	545.27	2.11	fs05Kte43JSiSU8Fy4	Info	NA	NA	NA
1101	0.0001026	0.000381	188.56	379.83	0.5	fX9eh..pR5XocuAg6E	Info	PKP2	plakophilin 2	5318
1102	0.0001045	0.000388	591.09	1029.92	0.57	ucp3.VSiLjjokzI3p0	Info	C1orf116	chromosome 1 open reading frame 116	79098
1103	0.0001073	0.000398	2329.69	1273.69	1.83	0peLJ1XU1_yGdS1ccc	Info	CARM1	coactivator-associated arginine methyltransferase 1	10498	CARM1 and Regulation of the Estrogen Receptor, Control of Gene Expression by Vitamin D Receptor, Role of ERBB2 in Signal Transduction and Oncology, Transcription Regulation by Methyltransferase of CARM1, Aminophosphonate metabolism, Androgen and estrogen metabolism, Histidine metabolism, Nitrobenzene degradation, Selenoamino acid metabolism, Tryptophan metabolism, Tyrosine metabolism
1104	0.0001074	0.000398	104.71	171.38	0.61	rS95N4xbdf1eC3pEU4	Info	QPCT	glutaminyl-peptide cyclotransferase	25797
1105	0.0001078	0.000399	258.21	116.79	2.21	BuPuFBPSlG4ke3zRNk	Info	AP1S2	adaptor-related protein complex 1, sigma 2 subunit	8905
1106	0.0001088	0.000403	539.58	265.19	2.03	lxIFNR_FwcXVelmd2c	Info	ELF4	E74-like factor 4 (ets domain transcription factor)	2000
1107	0.0001094	0.000404	962.42	1489.33	0.65	fVum3Rrjl514T670ew	Info	FBXL18	F-box and leucine-rich repeat protein 18	80028
1108	0.0001096	0.000405	761.23	1128.96	0.67	KSpAKQeSf0kG_gaU0k	Info	TPD52L1	tumor protein D52-like 1	7164
1109	0.000111	0.00041	284.97	230.54	1.24	BAZH7.TkomqQsK_JeE	Info	RFC5	replication factor C (activator 1) 5, 36.5kDa	5985	DNA polymerase, Purine metabolism, Pyrimidine metabolism
1110	0.0001117	0.000412	216.63	126.82	1.71	i13nKFKuP0JSoJB6hU	Info	ASF1B	ASF1 anti-silencing function 1 homolog B (S. cerevisiae)	55723
1111	0.0001125	0.000414	244.49	132.63	1.84	NSo6d.lOrfP9Fd.3sI	Info	TMEM194A	transmembrane protein 194A	23306
1112	0.0001143	0.000421	459.03	296.76	1.55	l9NFipeiuR9ugRxaiM	Info	LONP1	lon peptidase 1, mitochondrial	9361
1113	0.0001144	0.000421	314.39	154.42	2.04	uF4nfelG6BdgVideSA	Info	CD320	CD320 molecule	51293
1114	0.0001152	0.000423	485.62	265.76	1.83	cNEhRi5f1aF6G_XUiQ	Info	OAF	OAF homolog (Drosophila)	220323
1115	0.000117	0.000429	985.93	1896.86	0.52	uerFuRVnfFcLUHfUKI	Info	CLDN7	claudin 7	1366	Cell adhesion molecules (CAMs), Leukocyte transendothelial migration, Tight junction
1116	0.0001178	0.000432	1629.67	1047.73	1.56	oRnXe9LZArgR05pUlM	Info	PIN1	peptidylprolyl cis/trans isomerase, NIMA-interacting 1	5300	How Progesterone Initiates the Oocyte Maturation
1117	0.0001195	0.000438	126.33	202.48	0.62	fiS72gJ_7feXrp705o	Info	CLASP2	cytoplasmic linker associated protein 2	23122
1118	0.0001212	0.000444	705.64	1401.54	0.5	f7RJH0gDEQSVfeVWRI	Info	RAI14	retinoic acid induced 14	26064
1119	0.0001214	0.000444	531.91	765.06	0.7	6ede0V1GPUSFKE9TuU	Info	PGD	phosphogluconate dehydrogenase	5226	Pentose phosphate pathway, immunology
1120	0.0001221	0.000446	527.09	749.92	0.7	EfGAvg_rimpA0XitJI	Info	WSB1	WD repeat and SOCS box containing 1	26118
1121	0.000123	0.000449	524.96	347.23	1.51	Wcqct9XxdAp3RxboUU	Info	HSPA5	heat shock 70kDa protein 5 (glucose-regulated protein, 78kDa)	3309	Prion Pathway, Stathmin and breast cancer resistance to antimicrotubule agents, Antigen processing and presentation, MAPK signaling pathway, Neurodegenerative Disorders, Prion disease
1122	0.0001236	0.000451	4985.19	2498.14	2	BgU3oZZXrfNp3ddNcs	Info	IRX3	iroquois homeobox 3	79191
1123	0.0001241	0.000452	173.48	473.01	0.37	9AochlCXo5QolXrtE4	Info	MDK	midkine (neurite growth-promoting factor 2)	4192
1124	0.0001258	0.000458	1614.83	3203.68	0.5	WngKHiiZB145UuFOF0	Info	KRTDAP	keratinocyte differentiation-associated protein	388533
1125	0.0001268	0.000461	482.02	972.42	0.5	3uRuHld7oJSfAVyV7g	Info	UROS	uroporphyrinogen III synthase	7390	Hemoglobin\'s Chaperone, Porphyrin and chlorophyll metabolism, immunology, misc
1126	0.0001271	0.000462	269.93	727.39	0.37	HlDrsntd0gde7ugpFY	Info	CALB2	calbindin 2	794
1127	0.0001291	0.000469	945.43	1556.91	0.61	ZkRV5uweT1BRwwLlz4	Info	SLC44A2	solute carrier family 44, member 2	57153
1128	0.0001296	0.00047	242.38	185.81	1.3	ZhRH_ofqJ6p4L53sVM	Info	GADD45B	growth arrest and DNA-damage-inducible, beta	4616	Cell cycle, MAPK signaling pathway
1129	0.0001306	0.000473	441.28	858.44	0.51	xedVJ3sukhSbRf4LMY	Info	CDR2L	cerebellar degeneration-related protein 2-like	30850
1130	0.0001308	0.000474	225.74	128.01	1.76	3DOnEiJXnGbatSukgQ	Info	GALK2	galactokinase 2	2585	Galactose metabolism
1131	0.0001326	0.00048	4200.38	1669.41	2.52	0jUFQqQqTXqA5TQugc	Info	GPX4	glutathione peroxidase 4 (phospholipid hydroperoxidase)	2879	Perou's- Intrinsic- Breast-Cancer-Genes, Arachidonic acid metabolism, Glutathione metabolism, pharmacology
1132	0.0001332	0.000481	1563.78	974.66	1.6	iaGe9wAK3Xkje3qe44	Info	SGK1	serum/glucocorticoid regulated kinase 1	6446
1133	0.000136	0.000491	754.69	544.14	1.39	ulJfXrVj71PCfzXRcU	Info	C9orf46	chromosome 9 open reading frame 46	55848
1134	0.0001361	0.000491	288.59	180.65	1.6	ueSgoaH0qknIoDhInY	Info	KRTCAP3	keratinocyte associated protein 3	200634
1135	0.0001393	0.000502	153.4	227.28	0.67	3d9TOjUenoQHkUvnn0	Info	SMAP1	small ArfGAP 1	60682
1136	0.0001401	0.000505	182.56	403.32	0.45	iUu_guiXrqCz_jTiIo	Info	KRT80	keratin 80	144501
1137	0.0001405	0.000506	3329.42	919.3	3.62	EkgiAodLu41r9._dlU	Info	DUSP1	dual specificity phosphatase 1	1843	CD40L Signaling Pathway, Mechanism of Gene Regulation by Peroxisome Proliferators via PPARa(alpha), NFkB activation by Nontypeable Hemophilus influenzae, Regulation of MAP Kinase Pathways Through Dual Specificity Phosphatases, TNFR2 Signaling Pathway, MAPK signaling pathway
1138	0.0001417	0.00051	253.44	157.13	1.61	K0ko.7J4eud4qIuXJI	Info	THNSL1	threonine synthase-like 1 (S. cerevisiae)	79896
1139	0.000144	0.000517	200.89	282.38	0.71	cXFjQji9JyC0xRXSg0	Info	ENOSF1	enolase superfamily member 1	55556
1140	0.000145	0.00052	506.67	277.62	1.83	riguY2oF1zMfW.l2a8	Info	RPL36A	ribosomal protein L36a	6173	Ribosome
1141	0.0001454	0.000521	287.89	543.99	0.53	91U5e5uZ9c.cqeoBHU	Info	CTPS	CTP synthase	1503	Perou's- Intrinsic- Breast-Cancer-Genes, Pyrimidine metabolism, gene_regulation, transcription
1142	0.000146	0.000523	202.12	505.03	0.4	u5USuCU66X_LdqOCUQ	Info	RBM12	RNA binding motif protein 12	10137
1143	0.0001463	0.000524	551.47	338.88	1.63	rSWAMATZV959LuApRs	Info	NA	NA	NA
1144	0.0001464	0.000524	103.97	227.86	0.46	NJHXLd6XujUuc97RQU	Info	MYO5C	myosin VC	55930
1145	0.000147	0.000525	283.87	722.97	0.39	c_OVXHkSSCd4Nu9eDg	Info	NA	NA	NA
1146	0.0001471	0.000525	760.98	1218.83	0.62	c6eDqAlo_aK6OUu6xs	Info	UQCRC1	ubiquinol-cytochrome c reductase core protein I	7384	Electron Transport Reaction in Mitochondria, Oxidative phosphorylation
1147	0.0001498	0.000534	193.3	386.19	0.5	KUNUgROioNoSuOUkvU	Info	COMMD9	COMM domain containing 9	29099
1148	0.0001507	0.000537	2013.66	4842.39	0.42	NB56UHfE1UkDTalPo8	Info	CCND2	cyclin D2	894	Cyclins and Cell Cycle Regulation, Cell cycle, Focal adhesion, Jak-STAT signaling pathway, Wnt signaling pathway, cell_cycle
1149	0.0001511	0.000538	540.33	1257.69	0.43	TNJCXUutQFJZe9lujE	Info	NA	NA	NA
1150	0.0001567	0.000558	196.77	122.55	1.61	0Qf53V5bl2uudeDung	Info	CENPV	centromere protein V	201161
1151	0.000164	0.000583	2672.87	1661.14	1.61	KgkxUqCCe_WjhVziAk	Info	GSTO1	glutathione S-transferase omega 1	9446	Glutathione metabolism, Metabolism of xenobiotics by cytochrome P450
1152	0.0001642	0.000583	141.47	275.13	0.51	QvejSgLTHvR.Qvp7VU	Info	CITED2	Cbp/p300-interacting transactivator, with Glu/Asp-rich carboxy-terminal domain, 2	10370	Perou's- Intrinsic- Breast-Cancer-Genes, Mechanism of Gene Regulation by Peroxisome Proliferators via PPARa(alpha)
1153	0.0001653	0.000587	242.54	329.21	0.74	otWIaeLhVCAp9XhFaE	Info	SLC6A10P	solute carrier family 6 (neurotransmitter transporter, creatine), member 10 (pseudogene)	386757
1154	0.0001678	0.000595	173.74	97.37	1.78	Hesl9C6U66iT4VKgNQ	Info	NA	NA	NA
1155	0.0001687	0.000598	575.17	338.73	1.7	H553RqIGKNK60K55GM	Info	ILVBL	ilvB (bacterial acetolactate synthase)-like	10994	Butanoate metabolism, C5-Branched dibasic acid metabolism, Pantothenate and CoA biosynthesis, Valine, leucine and isoleucine biosynthesis
1156	0.0001721	0.000609	956.56	410.22	2.33	9UTgOHzqo64nuHn_eE	Info	NCOA3	nuclear receptor coactivator 3	8202
1157	0.0001799	0.000636	202.25	915.3	0.22	EqevnsgEzBAqSV1H3o	Info	ENC1	ectodermal-neural cortex 1 (with BTB-like domain)	8507
1158	0.0001807	0.000639	257.68	449.65	0.57	fpFQr9494VJLrXgiJ4	Info	MKRN2	makorin ring finger protein 2	23609
1159	0.0001831	0.000646	935.86	249.6	3.75	KrBR6Ve3UXURcIJVA0	Info	NA	NA	NA
1160	0.0001832	0.000646	99.57	184.83	0.54	34lG83aZ6.WLFnge6s	Info	HBQ1	hemoglobin, theta 1	3049
1161	0.0001882	0.000663	7200.3	10025.52	0.72	QIKPOKK_iSMueGiKOI	Info	TUBA1C	tubulin, alpha 1c	84790	Gap junction
1162	0.0001899	0.000669	653.86	402.6	1.62	f.NCAKuqORNZlCKCSg	Info	NA	NA	NA
1163	0.0001926	0.000678	440.64	229.08	1.92	BV9exF2qUk10X30HhQ	Info	SNAPC2	small nuclear RNA activating complex, polypeptide 2, 45kDa	6618
1164	0.0001928	0.000678	1089.12	3790.2	0.29	fe7icfB4ZXfXUHgo2U	Info	RAB11FIP1	RAB11 family interacting protein 1 (class I)	80223
1165	0.0001931	0.000678	246.39	126.67	1.95	on6w91L9yisXP3Fv0I	Info	TADA1	transcriptional adaptor 1	117143
1166	0.0001935	0.000679	201.78	158.77	1.27	HdUm8EQDU6ks46Std4	Info	ATF3	activating transcription factor 3	467	gene_regulation, transcription
1167	0.000194	0.00068	244.26	145.28	1.68	9SlC64XunP0nSDtJd4	Info	NA	NA	NA
1168	0.0001973	0.000691	168.04	345.16	0.49	KfR.554lyexAfkf0.k	Info	MAP7	microtubule-associated protein 7	9053
1169	0.0001974	0.000691	1015.99	1972.63	0.52	NkgchVZRJJd4L6EkAU	Info	APP	amyloid beta (A4) precursor protein	351	Deregulation of CDK5 in Alzheimers Disease, Generation of amyloid b-peptide by PS1, Platelet Amyloid Precursor Protein Pathway, Alzheimer\'s disease, Neurodegenerative Disorders, immunology
1170	0.000199	0.000696	338.65	122.51	2.76	T73R1ZVN8OzBQRQEbo	Info	HS3ST3A1	heparan sulfate (glucosamine) 3-O-sulfotransferase 3A1	9955	Glycan structures - biosynthesis 1, Heparan sulfate biosynthesis
1171	0.0002008	0.000702	93.29	586.75	0.16	ircfyu5nq3eud9Hvl4	Info	TUBB2B	tubulin, beta 2B	347733	Gap junction
1172	0.0002023	0.000706	90.52	243.57	0.37	6RQiuvAlM_iyYoN49Q	Info	SNRPN	small nuclear ribonucleoprotein polypeptide N	6638	immunology
1173	0.0002033	0.000709	124.98	172.86	0.72	c7t3l_38ih9JtQh6pU	Info	PLLP	plasmolipin	51090
1174	0.0002072	0.000722	115.3	280.4	0.41	Bgq6nw6if5eoXgXokc	Info	VWA5A	von Willebrand factor A domain containing 5A	4013
1175	0.0002091	0.000728	452.68	932.26	0.49	lNfX6d.8n7ppLqS1uk	Info	MAPK13	mitogen-activated protein kinase 13	5603	Keratinocyte Differentiation, MAPKinase Signaling Pathway, Stathmin and breast cancer resistance to antimicrotubule agents, Epithelial cell signaling in Helicobacter pylori infection, Fc epsilon RI signaling pathway, GnRH signaling pathway, Leukocyte transendothelial migration, MAPK signaling pathway, Toll-like receptor signaling pathway, VEGF signaling pathway
1176	0.0002093	0.000728	189.65	336.32	0.56	x6um5UmI8COSxlGqUc	Info	NA	NA	NA
1177	0.0002115	0.000735	3831.62	1122.47	3.41	H4qIEIWNppR5lfB5NQ	Info	ID1	inhibitor of DNA binding 1, dominant negative helix-loop-helix protein	3397	TGF-beta signaling pathway, gene_regulation, transcription
1178	0.0002129	0.00074	200.39	299.27	0.67	u84VepZnuXy7cfkoV8	Info	SPHK1	sphingosine kinase 1	8877	Phospholipids as signalling intermediaries, Calcium signaling pathway, Sphingolipid metabolism, VEGF signaling pathway
1179	0.0002143	0.000744	321	831.61	0.39	fbqB53X_SVT9UJ3vQs	Info	PMEPA1	prostate transmembrane protein, androgen induced 1	56937
1180	0.0002145	0.000744	269.81	203.23	1.33	KG7yHnhmrjmB6LeJeU	Info	SNORD104	small nucleolar RNA, C/D box 104	692227
1181	0.0002175	0.000754	1706.57	3012.2	0.57	lRl4pDyEf6COkwXt0U	Info	RHOA	ras homolog gene family, member A	387	CCR3 signaling in Eosinophils, Erk and PI-3 Kinase Are Necessary for Collagen Binding in Corneal Epithelia, Influence of Ras and Rho proteins on G1 to S Transition, Integrin Signaling Pathway, Phospholipids as signalling intermediaries, Protein Kinase A at the Centrosome, Ras Signaling Pathway, Rho cell motility signaling pathway, Rho-Selective Guanine Exchange Factor AKAP13 Mediates Stress Fiber…
1182	0.0002177	0.000754	319.23	700.93	0.46	iUkJ2v4MbR8UuU_ShU	Info	RGS20	regulator of G-protein signaling 20	8601
1183	0.0002179	0.000754	317.31	537.35	0.59	x4OBJA5SCC9SVSdedI	Info	TDG	thymine-DNA glycosylase	6996	DNA_damage
1184	0.0002183	0.000754	298.78	128.29	2.33	65HhOCl0K9SvkkpuKQ	Info	SYTL3	synaptotagmin-like 3	94120
1185	0.0002199	0.000759	16570.32	11772.42	1.41	WpRIL554Z3q4IOgq84	Info	RPS6	ribosomal protein S6	6194	Insulin signaling pathway, mTOR signaling pathway, Ribosome
1186	0.0002271	0.000783	532.92	238.52	2.23	ZloqKoVpKiP2v_K.cA	Info	ARHGEF16	Rho guanine nucleotide exchange factor (GEF) 16	27237
1187	0.0002272	0.000783	132.38	110.45	1.2	EC1yOkA26V0ecK5In4	Info	PSMC3IP	PSMC3 interacting protein	29893
1188	0.0002303	0.000793	684.59	492.78	1.39	3R6HheV4mqOS75Hjh8	Info	PNPLA6	patatin-like phospholipase domain containing 6	10908
1189	0.0002305	0.000793	240.35	133.65	1.8	r8_H3TvciLKH.PW7F4	Info	CKAP2	cytoskeleton associated protein 2	26586
1190	0.0002318	0.000797	1514.61	732.14	2.07	TdRf7_R3vl7iif3pO4	Info	ZAK	sterile alpha motif and leucine zipper containing kinase AZK	51776	MAPK signaling pathway, Tight junction
1191	0.0002321	0.000797	337.27	218.05	1.55	EShicef6Jir9ef_L4U	Info	CDK19	cyclin-dependent kinase 19	23097
1192	0.0002353	0.000808	6953.19	755.78	9.2	rXn6YfSwnEnCVNpaAI	Info	AKR1C2	aldo-keto reductase family 1, member C2 (dihydrodiol dehydrogenase 2; bile acid binding protein; 3-alpha hydroxysteroid dehydrogenase, type III)	1646	Perou's- Intrinsic- Breast-Cancer-Genes, Metabolism of xenobiotics by cytochrome P450
1193	0.0002368	0.000812	920.61	456.88	2.01	HqVIO70s30EIMXldfk	Info	NA	NA	NA
1194	0.0002372	0.000813	2477.95	1060.54	2.34	xSQiOjLn01JQIrYLr0	Info	NA	NA	NA
1195	0.0002404	0.000823	816.87	362.31	2.25	EpeCOoj1wuiiB7l8eE	Info	NA	NA	NA
1196	0.0002469	0.000845	652.46	1629.45	0.4	lDOHPcCnuKU6rPrwvk	Info	DSC2	desmocollin 2	1824	Perou's- Intrinsic- Breast-Cancer-Genes, Cell Communication
1197	0.0002472	0.000845	302.78	152.22	1.99	ckVlv.vS3FR3SrBDl0	Info	LPAR6	lysophosphatidic acid receptor 6	10161	Neuroactive ligand-receptor interaction
1198	0.0002488	0.00085	617.1	467.76	1.32	ocgesna2.ZEcrpMSkk	Info	FNBP4	formin binding protein 4	23360
1199	0.0002501	0.000854	329.86	576.9	0.57	ZozS5elROIgSNTER.g	Info	GBP6	guanylate binding protein family, member 6	163351
1200	0.0002506	0.000855	388.58	646.94	0.6	WUjrVYqzYOMEgpotJM	Info	YARS2	tyrosyl-tRNA synthetase 2, mitochondrial	51067	Aminoacyl-tRNA biosynthesis, Phenylalanine, tyrosine and tryptophan biosynthesis
1201	0.0002513	0.000856	2178.06	1336.59	1.63	HvXXhL_O7U96l3S58k	Info	TRAF3IP2	TRAF3 interacting protein 2	10758
1202	0.0002525	0.00086	1146.6	577.25	1.99	HqZ_1TXof9d07f55IE	Info	CD97	CD97 molecule	976	angiogenesis, metastasis
1203	0.0002532	0.000861	479.47	1096.32	0.44	ZVAn7lLdzSAwOVUAXQ	Info	UPK3BL	uroplakin 3B-like	100134938
1204	0.0002535	0.000862	257.9	570.03	0.45	0fUxPL1RTZOVKhR5ek	Info	ATXN7L3B	ataxin 7-like 3B	552889
1205	0.0002556	0.000868	699.64	2074.91	0.34	6k.SOe_h9O1UFyfrio	Info	ZNF207	zinc finger protein 207	7756	transcription
1206	0.000256	0.000869	494.03	204.83	2.41	BSXeHuXs3VA91HY9R4	Info	TPX2	TPX2, microtubule-associated, homolog (Xenopus laevis)	22974	Role of Ran in mitotic spindle regulation
1207	0.0002567	0.00087	148.28	443.43	0.33	iV_XXuOi4gd8BV0pVA	Info	ARHGEF37	Rho guanine nucleotide exchange factor (GEF) 37	389337
1208	0.000258	0.000874	181.09	336.43	0.54	x8exISAAeI7JV3XoLk	Info	SLC25A13	solute carrier family 25, member 13 (citrin)	10165
1209	0.0002585	0.000875	487.62	315.9	1.54	cp6ipNenv0Vuh_B_U8	Info	BCL2L12	BCL2-like 12 (proline rich)	83596
1210	0.0002598	0.000879	262.27	386.11	0.68	fRUktbn9c3ZTuCDop0	Info	CGGBP1	CGG triplet repeat binding protein 1	8545
1211	0.0002601	0.000879	728.11	2532.5	0.29	oVU4Vt6A86IudB6wog	Info	SERPINB7	serpin peptidase inhibitor, clade B (ovalbumin), member 7	8710
1212	0.0002649	0.000894	237.94	375.55	0.63	Be6D8_klCg7tQhE54o	Info	NR2F2	nuclear receptor subfamily 2, group F, member 2	7026
1213	0.000265	0.000894	304.2	473.4	0.64	3NRFCKu_44rlruQKgc	Info	GPD1L	glycerol-3-phosphate dehydrogenase 1-like	23171
1214	0.0002687	0.000906	283.43	473.85	0.6	0meXkuZ3hfd9O7sDew	Info	VGLL4	vestigial like 4 (Drosophila)	9686
1215	0.0002704	0.000911	5939.82	2711.99	2.19	0L102EIGnm64JnGhU4	Info	GPX4	glutathione peroxidase 4 (phospholipid hydroperoxidase)	2879	Perou's- Intrinsic- Breast-Cancer-Genes, Arachidonic acid metabolism, Glutathione metabolism, pharmacology
1216	0.0002739	0.000922	270.81	143.81	1.88	3NLo9Vu7e4eSXl6pIM	Info	CLDND2	claudin domain containing 2	125875
1217	0.000276	0.000928	323.08	192.35	1.68	0ywLpqJZJzolkooiIA	Info	HAUS1	HAUS augmin-like complex, subunit 1	115106
1218	0.0002799	0.00094	122.55	249.02	0.49	019EaQ7_qAcJUnt7uk	Info	CCDC71	coiled-coil domain containing 71	64925
1219	0.0002833	0.00095	1882.46	4651.66	0.4	6r_JtLjPdUg7HzfF2k	Info	DCBLD2	discoidin, CUB and LCCL domain containing 2	131566
1220	0.0002836	0.00095	289.98	188.97	1.53	E3V5VWhllSfn7swvs8	Info	PPP1R14A	protein phosphatase 1, regulatory (inhibitor) subunit 14A	94274
1221	0.0002838	0.00095	119.93	262.05	0.46	f6qgkTDVlUqVHJNR48	Info	ALOX15B	arachidonate 15-lipoxygenase, type B	247	Arachidonic acid metabolism
1222	0.0002838	0.00095	535.11	1369.78	0.39	ucr0UvioT_j71R9_p4	Info	SERPINB13	serpin peptidase inhibitor, clade B (ovalbumin), member 13	5275
1223	0.0002843	0.000951	661.6	350.41	1.89	lXXuxKgiKrE.V7nhoI	Info	SREBF1	sterol regulatory element binding transcription factor 1	6720	SREBP control of lipid synthesis, Insulin signaling pathway
1224	0.0002856	0.000955	525.79	1138.11	0.46	TChtGpV3Ao9uudNVCc	Info	LTBR	lymphotoxin beta receptor (TNFR superfamily, member 3)	4055	Cytokine-cytokine receptor interaction
1225	0.0002863	0.000956	556.37	334.12	1.67	Bn55.enDgJQoc1JERI	Info	NA	NA	NA
1226	0.0002946	0.000983	537.84	299.32	1.8	uQcUbXmRaefVfTQsUc	Info	NA	NA	NA
1227	0.0002951	0.000984	90.47	175.92	0.51	WJ57JeCCEI.ehCdJUo	Info	PLXDC2	plexin domain containing 2	84898
1228	0.000296	0.000986	97.41	160.97	0.61	o6F860VB0KElFCC6eU	Info	ALOX15B	arachidonate 15-lipoxygenase, type B	247	Arachidonic acid metabolism
1229	0.0002967	0.000987	720.37	359.28	2.01	0Nwe7usF_bRonvLgYo	Info	KIF1B	kinesin family member 1B	23095
1230	0.0002968	0.000987	399.96	918.64	0.44	ct0cWlPcbQQKQaj6tQ	Info	TRIM29	tripartite motif containing 29	23650	Perou's- Intrinsic- Breast-Cancer-Genes
1231	0.0002969	0.000987	223.16	288.19	0.77	Z_OQlcBHf2HUiiCekk	Info	CYorf15A	chromosome Y open reading frame 15A	246126
1232	0.0002991	0.000993	99.58	1318.92	0.076	ud50ucBLRSSvXSr9JU	Info	RARRES1	retinoic acid receptor responder (tazarotene induced) 1	5918
1233	0.0003046	0.00101	147.42	353.88	0.42	c7XeqIK5TrfK7e5VKE	Info	MYD88	myeloid differentiation primary response gene (88)	4615	Inactivation of Gsk3 by AKT causes accumulation of b-catenin in Alveolar Macrophages, NFkB activation by Nontypeable Hemophilus influenzae, NF-kB Signaling Pathway, Signal transduction through IL1R, Toll-Like Receptor Pathway, Apoptosis, Toll-like receptor signaling pathway, apoptosis, immunology, misc
1234	0.0003048	0.00101	475.1	784.72	0.61	HXvd3JT4.FKf3gI3Lo	Info	TGFA	transforming growth factor, alpha	7039
1235	0.0003051	0.00101	390.82	206.62	1.89	T6iVT5d7dfa5eSIf7c	Info	ALKBH2	alkB, alkylation repair homolog 2 (E. coli)	121642
1236	0.0003096	0.00102	272.33	694.42	0.39	EOn0QVAe6mfedKi.uk	Info	DSC2	desmocollin 2	1824	Perou's- Intrinsic- Breast-Cancer-Genes, Cell Communication
1237	0.0003104	0.00103	681.26	1185.77	0.57	3oSe7f56os4IR36he4	Info	NA	NA	NA
1238	0.000311	0.00103	164.99	488.36	0.34	fr.cFeEaHuTH9XTU54	Info	CEACAM1	carcinoembryonic antigen-related cell adhesion molecule 1 (biliary glycoprotein)	634
1239	0.0003112	0.00103	1177.25	592.23	1.99	HqF4L0EFSrMlV9dQLU	Info	PNLIPRP3	pancreatic lipase-related protein 3	119548
1240	0.0003131	0.00103	2099.93	1430.79	1.47	o_p9FTBUeU6WKBk_e8	Info	NA	NA	NA
1241	0.0003133	0.00103	216.66	258.98	0.84	xYfXovD30kIrhXqJsc	Info	SOCS4	suppressor of cytokine signaling 4	122809	Jak-STAT signaling pathway
1242	0.000314	0.00103	299.23	556.58	0.54	r_ul59XTlegxB0idSk	Info	PPP3CB	protein phosphatase 3, catalytic subunit, beta isozyme	5532	BCR Signaling Pathway, Control of skeletal myogenesis by HDAC & calcium/calmodulin-dependent kinase (CaMK), Effects of calcineurin in Keratinocyte Differentiation, Endocytotic role of NDK, Phosphins and Dynamin, Fc Epsilon Receptor I Signaling in Mast Cells, fMLP induced chemokine gene expression in HMC-1 cells, Neuropeptides VIP and PACAP inhibit the apoptosis of activated T cells, NFAT and Hype…
1243	0.0003142	0.00103	151.83	102.67	1.48	ooKJT36B6GH3gB6KGI	Info	CDCA3	cell division cycle associated 3	83461
1244	0.0003144	0.00103	1514.42	2606.69	0.58	WFCNmmeR3JerhItIdY	Info	DAPP1	dual adaptor of phosphotyrosine and 3-phosphoinositides	27071
1245	0.0003147	0.00103	198.6	526.64	0.38	Wp4j2ooLuEUJKIoIOM	Info	LIPG	lipase, endothelial	9388	Glycerolipid metabolism
1246	0.0003193	0.00105	3690.45	5526.26	0.67	ZPwXFJX3VUMHutzEi0	Info	MYL12A	myosin, light chain 12A, regulatory, non-sarcomeric	10627
1247	0.000321	0.00105	442.92	277.59	1.6	Hp.kpTMl3nkDnSV574	Info	EEF2K	eukaryotic elongation factor-2 kinase	29904	Eukaryotic protein translation
1248	0.0003219	0.00106	251.36	203.75	1.23	6wSpE.eFgV3QpIoov4	Info	MTSS1	metastasis suppressor 1	9788	Perou's- Intrinsic- Breast-Cancer-Genes
1249	0.0003235	0.00106	332.24	184.43	1.8	9emiOfcKTraqIqUEHs	Info	PCSK9	proprotein convertase subtilisin/kexin type 9	255738
1250	0.0003243	0.00106	95.62	313.14	0.31	xF6KN5Dh6B_WuXquX8	Info	MUC16	mucin 16, cell surface associated	94025
1251	0.0003253	0.00106	125.19	213.98	0.59	TWl6.Zetu384kU7CXU	Info	E2F2	E2F transcription factor 2	1870	cell_cycle, gene_regulation, transcription
1252	0.0003258	0.00106	150.49	286.38	0.53	BrDYHur1ZRvSDp_h0I	Info	WTAP	Wilms tumor 1 associated protein	9589
1253	0.0003292	0.00108	1016.41	296.58	3.43	oid6lfUuflFcTHf7ek	Info	OAS2	2'-5'-oligoadenylate synthetase 2, 69/71kDa	4939	immunology, misc
1254	0.0003305	0.00108	118.87	363.97	0.33	l9SpGL2KUl61E6toAA	Info	NA	NA	NA
1255	0.0003328	0.00109	209.86	569.08	0.37	HuhOnn1Z8VUmGcG8CQ	Info	LYRM2	LYR motif containing 2	57226
1256	0.0003368	0.0011	107.19	175.8	0.61	9ltuzu_5210.Tr_6n0	Info	OR4K15	olfactory receptor, family 4, subfamily K, member 15	81127
1257	0.0003423	0.00111	92.03	111.67	0.82	9pV5Y3oEFRdSfU76hM	Info	LAMA2	laminin, alpha 2	3908	Agrin in Postsynaptic Differentiation, Cell Communication, ECM-receptor interaction, Focal adhesion, angiogenesis
1258	0.000345	0.00112	1063.09	2661.7	0.4	cirnj65.10p30_v1Co	Info	KRT80	keratin 80	144501
1259	0.000345	0.00112	131.36	238.24	0.55	NV3_4qeiTpGk6PBGkg	Info	HSPA4	heat shock 70kDa protein 4	3308
1260	0.0003533	0.00115	308.62	492.69	0.63	xleUhmcj13Ct3iORb8	Info	CLEC16A	C-type lectin domain family 16, member A	23274
1261	0.0003534	0.00115	544.2	950.89	0.57	Hjgi5_CIupcLpnXnjk	Info	CMAS	cytidine monophosphate N-acetylneuraminic acid synthetase	55907	Aminosugars metabolism
1262	0.000355	0.00115	539.94	1185.08	0.46	KkeXS301ARf1f5XiF0	Info	CSRP1	cysteine and glycine-rich protein 1	1465	immunology
1263	0.0003587	0.00116	641.31	412.25	1.56	lfcaEolZeJkCf3qL7I	Info	RASIP1	Ras interacting protein 1	54922
1264	0.0003605	0.00117	3409.73	1869.78	1.82	ZqbssL7IKdiqG6Hz_U	Info	NET1	neuroepithelial cell transforming 1	10276
1265	0.0003634	0.00118	1042.56	611.62	1.7	KBSq.yd73edU19nRSc	Info	CREB3L2	cAMP responsive element binding protein 3-like 2	64764
1266	0.0003686	0.00119	99.81	230.54	0.43	r_lJut_Bl4XSONRUX4	Info	KLK7	kallikrein-related peptidase 7	5650
1267	0.0003711	0.0012	569.3	425.5	1.34	uXnlI7s4OlIN5NCV14	Info	ME2	malic enzyme 2, NAD(+)-dependent, mitochondrial	4200	Pyruvate metabolism, immunology
1268	0.0003715	0.0012	1160.83	575.88	2.02	lpFSH_eX98TjUpUgVA	Info	SNHG1	small nucleolar RNA host gene 1 (non-protein coding)	23642
1269	0.0003755	0.00121	156.64	659.56	0.24	WUT36ngZqXeEefEeR0	Info	PHGDH	phosphoglycerate dehydrogenase	26227	Glycine, serine and threonine metabolism
1270	0.0003759	0.00121	312.51	1322.44	0.24	Np5CejE6D0kR.3V3x4	Info	SAMD9	sterile alpha motif domain containing 9	54809
1271	0.0003761	0.00121	559.62	356.39	1.57	cVLhH0iJ6y8sk74lKU	Info	FOS	FBJ murine osteosarcoma viral oncogene homolog	2353	B Cell Survival Pathway, BCR Signaling Pathway, Bone Remodelling, Cadmium induces DNA synthesis and proliferation in macrophages, EGF Signaling Pathway, EPO Signaling Pathway, Fc Epsilon Receptor I Signaling in Mast Cells, IGF-1 Signaling Pathway, IL 2 signaling pathway, IL 3 signaling pathway, IL 6 signaling pathway, IL-2 Receptor Beta Chain in T cell Activation, Inhibition of Cellular Prolifera…
1272	0.0003857	0.00124	595.43	326.44	1.82	3tLitW4t.uLX7tNvak	Info	PHF21A	PHD finger protein 21A	51317
1273	0.0003869	0.00124	199.8	437.39	0.46	TmKk6OI6D0eKWIkE4E	Info	TUBB4Q	tubulin, beta polypeptide 4, member Q	56604
1274	0.0003929	0.00126	139.23	282.52	0.49	6SUSUp97TErI1YJEiE	Info	ENTPD3	ectonucleoside triphosphate diphosphohydrolase 3	956	Purine metabolism, Pyrimidine metabolism
1275	0.0003951	0.00127	207.24	506.67	0.41	9uLhRerlLxK79SIUyA	Info	CBX6	chromobox homolog 6	23466
1276	0.0003952	0.00127	5872.54	1519.76	3.86	uHsBTr1JJe9RFVEU0o	Info	AVPI1	arginine vasopressin-induced 1	60370
1277	0.0003973	0.00127	263.95	148.24	1.78	xoUv41Px71hTCfTeW4	Info	PRIM1	primase, DNA, polypeptide 1 (49kDa)	5557	DNA polymerase, Purine metabolism, Pyrimidine metabolism, DNA_adducts, DNA_damage
1278	0.0004005	0.00128	340.51	226.89	1.5	opLIq5393IogH5SiEI	Info	ZUFSP	zinc finger with UFM1-specific peptidase domain	221302
1279	0.0004006	0.00128	4181.28	1786.04	2.34	NdyILrqV5HTip.R7n0	Info	NA	NA	NA
1280	0.0004032	0.00129	184.09	793.85	0.23	9eSq13uB_dKEKCeSCc	Info	CTNNB1	catenin (cadherin-associated protein), beta 1, 88kDa	1499	ALK in cardiac myocytes, Cell to Cell Adhesion Signaling, Inactivation of Gsk3 by AKT causes accumulation of b-catenin in Alveolar Macrophages, Multi-step Regulation of Transcription by Pitx2, Presenilin action in Notch and Wnt signaling, Trefoil Factors Initiate Mucosal Healing, WNT Signaling Pathway, Adherens junction, Colorectal cancer, Focal adhesion, Leukocyte transendothelial migration, Tig…
1281	0.0004053	0.00129	296.98	561.39	0.53	ucLoQp3RKFY5IdeASE	Info	MTHFD1L	methylenetetrahydrofolate dehydrogenase (NADP+ dependent) 1-like	25902	Glyoxylate and dicarboxylate metabolism, One carbon pool by folate
1282	0.0004114	0.00131	213.53	118.93	1.8	iU9KCp6qLu7pDAn4KQ	Info	NA	NA	NA
1283	0.0004192	0.00134	548.94	1060.12	0.52	oleu16v9uON.ne.Uuo	Info	ATP6V0A1	ATPase, H+ transporting, lysosomal V0 subunit a1	535	ATP synthesis, Epithelial cell signaling in Helicobacter pylori infection, Oxidative phosphorylation
1284	0.0004223	0.00135	426.48	302.49	1.41	BolUoXOR.P3hVun2ng	Info	TRIP10	thyroid hormone receptor interactor 10	9322	Insulin signaling pathway
1285	0.0004363	0.00139	648.83	1129.52	0.57	Ke91CgveyXS7OOoJ50	Info	PON2	paraoxonase 2	5445	Bisphenol A degradation, gamma-Hexachlorocyclohexane degradation, immunology
1286	0.0004377	0.00139	514.97	213.68	2.41	TtL5_55XtzvOd4Mrdo	Info	KIAA1712	KIAA1712	80817
1287	0.0004414	0.0014	1764.93	957.79	1.84	0Uu3XrB6Bd14qoNeuc	Info	ZFP36	zinc finger protein 36, C3H type, homolog (mouse)	7538	gene_regulation, immunology, transcription
1288	0.0004446	0.00141	733.76	1465.53	0.5	6u.OOLSLn.Xa6hL56U	Info	NA	NA	NA
1289	0.0004458	0.00142	310.95	404.48	0.77	6efhSYjuT.lKNM_tO0	Info	RRP15	ribosomal RNA processing 15 homolog (S. cerevisiae)	51018
1290	0.0004519	0.00143	2755.46	6397.87	0.43	W59dKlRT4Ir48JQULs	Info	HSPA8	heat shock 70kDa protein 8	3312	Antigen processing and presentation, MAPK signaling pathway
1291	0.0004541	0.00144	152.77	490.38	0.31	HldjlBIYc9oot4Ro3Q	Info	ZFHX3	zinc finger homeobox 3	463
1292	0.0004559	0.00144	182.3	124.61	1.46	iLe6kTx0m3eBdOddV4	Info	NA	NA	NA
1293	0.0004569	0.00145	407.27	803.46	0.51	Hua3qUtEKD7vtwlAqo	Info	PXDN	peroxidasin homolog (Drosophila)	7837
1294	0.0004658	0.00147	1042.53	1670.8	0.62	fengk1X6LlOzC_pzyI	Info	MAL2	mal, T-cell differentiation protein 2 (gene/pseudogene)	114569
1295	0.000471	0.00149	1613.83	4023.84	0.4	6ufXSpUU_CK_PCWFQs	Info	NA	NA	NA
1296	0.0004713	0.00149	124.09	227.32	0.55	KVdvUheXTrpBOvfgQ8	Info	TIMP3	TIMP metallopeptidase inhibitor 3	7078	Inhibition of Matrix Metalloproteinases, p53 Signaling Pathway, immunology
1297	0.000475	0.0015	342.26	232.78	1.47	Z.1NUE_OCbSge7tyOw	Info	UBE2H	ubiquitin-conjugating enzyme E2H (UBC8 homolog, yeast)	7328
1298	0.0004773	0.0015	415.12	809.09	0.51	QXIXnVSKKpfhUShu64	Info	FAM129B	family with sequence similarity 129, member B	64855
1299	0.0004844	0.00153	221.79	430.76	0.51	fXora.fXq7xqQedES8	Info	ANKLE2	ankyrin repeat and LEM domain containing 2	23141
1300	0.0004909	0.00154	4964.82	1380.3	3.6	uEGOv.TNPrbr7LW5iA	Info	NA	NA	NA
1301	0.000491	0.00154	591.77	360.49	1.64	rUvfXhFo6ufqBb_JfM	Info	UHRF1	ubiquitin-like with PHD and ring finger domains 1	29128	Tryptophan metabolism
1302	0.0005036	0.00158	1712.08	3634.9	0.47	T1Rek_Tbqigfay87hE	Info	DYNLL1	dynein, light chain, LC8-type 1	8655	Lissencephaly gene (LIS1) in neuronal migration and development
1303	0.0005075	0.00159	142.04	342.29	0.41	EgX.UL43NS4bpeupv0	Info	TMEM158	transmembrane protein 158 (gene/pseudogene)	25907
1304	0.0005085	0.0016	182.71	353.48	0.52	Hd1yqCDNEpwybr6q4I	Info	RAB11FIP1	RAB11 family interacting protein 1 (class I)	80223
1305	0.0005175	0.00162	126.31	216.6	0.58	xuHTXt5wdSF1SfglA0	Info	HPGD	hydroxyprostaglandin dehydrogenase 15-(NAD)	3248
1306	0.0005177	0.00162	239.56	130.19	1.84	9oXs7qrrd6.aK3_BV0	Info	KREMEN2	kringle containing transmembrane protein 2	79412	Wnt/LRP6 Signalling
1307	0.0005198	0.00163	1215.75	842.54	1.44	HjKFdPg3r3iihEXpNY	Info	NA	NA	NA
1308	0.000537	0.00168	308.38	144.97	2.13	iEf0jCK7_eo6CBxek4	Info	C12orf48	chromosome 12 open reading frame 48	55010
1309	0.0005407	0.00169	733.06	1747.52	0.42	xqBV_4k50s0_6IFCKk	Info	EWSR1	Ewing sarcoma breakpoint region 1	2130	tsonc
1310	0.0005424	0.00169	801.03	445.33	1.8	c_5.L5y.seIvhd1e5I	Info	MTSS1	metastasis suppressor 1	9788	Perou's- Intrinsic- Breast-Cancer-Genes
1311	0.0005444	0.0017	1449.99	3734.06	0.39	HiO.3Ez9533gQfecVE	Info	SERPINB2	serpin peptidase inhibitor, clade B (ovalbumin), member 2	5055	Fibrinolysis Pathway
1312	0.0005444	0.0017	145.73	608.92	0.24	9nXuF7Sp4fRd503S.U	Info	QPRT	quinolinate phosphoribosyltransferase	23475	Nicotinate and nicotinamide metabolism
1313	0.0005496	0.00171	97.5	177.04	0.55	6gugLuo._krnd.XWVU	Info	NYNRIN	NYN domain and retroviral integrase containing	57523
1314	0.0005545	0.00173	138.69	213.39	0.65	TulH1wooEFW3jdIPpE	Info	STC2	stanniocalcin 2	8614
[truncated: 100 more rows]

## Sheet: HPV76
	Parametric p-value	FDR	Geom mean of intensities in class 1	Geom mean of intensities in class 2	Fold-change	UniqueID	Anno- tations	Symbol	Name	EntrezID	DefinedGenelist
[truncated: 340 more rows]

[truncated: 1 more sheets: HPV115]
