# Supplementary material for: Transforming Properties of Beta-3 Human Papillomavirus E6 and E7 Proteins
Source: mSphere. 2020 Jul 15;5(4):e00398-20. doi: 10.1128/mSphere.00398-20 (PMC7364212; doi:10.1128/mSphere.00398-20)
Supplement: TABLE S2 [file mSphere.00398-20-st002.xlsx]

## Sheet: HPV16
Term	P-value	Adjusted P-value	Z-score	Combined Score
Cell cycle_Homo sapiens_hsa04110	3.62724e-21	7.47212e-19	-1.7332	81.5744
DNA replication_Homo sapiens_hsa03030	1.12196e-16	1.15562e-14	-1.93524	71.074
p53 signaling pathway_Homo sapiens_hsa04115	1.53119e-07	1.05142e-05	-1.70274	26.7195
Progesterone-mediated oocyte maturation_Homo sapiens_hsa04914	7.2345e-06	0.000298061	-1.82841	21.6422
Viral carcinogenesis_Homo sapiens_hsa05203	2.09461e-05	0.000616413	-1.82971	19.7125
Oocyte meiosis_Homo sapiens_hsa04114	1.54699e-05	0.000531133	-1.75128	19.3983
Mismatch repair_Homo sapiens_hsa03430	1.14216e-06	5.88213e-05	-1.41293	19.3325
MicroRNAs in cancer_Homo sapiens_hsa05206	2.66018e-05	0.000684996	-1.73956	18.3254
FoxO signaling pathway_Homo sapiens_hsa04068	0.000153102	0.00350433	-1.62294	14.2566
Nucleotide excision repair_Homo sapiens_hsa03420	0.000172772	0.0035591	-1.46287	12.6736

## Sheet: HPV38
Term	P-value	Adjusted P-value	Z-score	Combined Score
Salmonella infection_Homo sapiens_hsa05132	0.00245332	0.404174	-1.72491	10.3672
MAPK signaling pathway_Homo sapiens_hsa04010	0.00685041	0.404174	-1.94687	9.70211
Chagas disease (American trypanosomiasis)_Homo sapiens_hsa05142	0.0055405	0.404174	-1.80613	9.38408
FoxO signaling pathway_Homo sapiens_hsa04068	0.015076	0.437578	-1.75001	7.3407
Salivary secretion_Homo sapiens_hsa04970	0.0160702	0.437578	-1.73521	7.16777
AGE-RAGE signaling pathway in diabetic complications_Homo sapiens_hsa04933	0.0243295	0.437578	-1.89056	7.02543
Phosphatidylinositol signaling system_Homo sapiens_hsa04070	0.0220658	0.437578	-1.72522	6.5795
HIF-1 signaling pathway_Homo sapiens_hsa04066	0.0259139	0.437578	-1.62816	5.94762
Hippo signaling pathway_Homo sapiens_hsa04390	0.0258471	0.437578	-1.56809	5.73225
Neurotrophin signaling pathway_Homo sapiens_hsa04722	0.041861	0.437578	-1.53987	4.88662

## Sheet: HPV49
Term	P-value	Adjusted P-value	Z-score	Combined Score
DNA replication_Homo sapiens_hsa03030	9.54699e-19	1.49888e-16	-2.00111	83.032
Cell cycle_Homo sapiens_hsa04110	1.77026e-15	1.38965e-13	-1.70792	58.014
Mismatch repair_Homo sapiens_hsa03430	2.76785e-08	1.44851e-06	-1.49997	26.1034
Pyrimidine metabolism_Homo sapiens_hsa00240	3.40816e-06	0.00013377	-1.7075	21.4963
p53 signaling pathway_Homo sapiens_hsa04115	7.6197e-06	0.000239259	-1.63346	19.2499
Oocyte meiosis_Homo sapiens_hsa04114	8.6368e-05	0.00193711	-1.72479	16.1387
Nucleotide excision repair_Homo sapiens_hsa03420	6.20341e-05	0.00162322	-1.66204	16.1016
Viral carcinogenesis_Homo sapiens_hsa05203	0.000236969	0.00465051	-1.80428	15.0613
Progesterone-mediated oocyte maturation_Homo sapiens_hsa04914	0.000610579	0.00958609	-1.68851	12.4968
Drug metabolism - other enzymes_Homo sapiens_hsa00983	0.000555296	0.00958609	-1.48042	11.0973

## Sheet: HPV75
Term	P-value	Adjusted P-value	Z-score	Combined Score
Cell cycle_Homo sapiens_hsa04110	8.08061e-07	0.000219793	-1.7332	24.3144
Pathogenic Escherichia coli infection_Homo sapiens_hsa05130	0.000150611	0.0121094	-1.82394	16.0521
Metabolic pathways_Homo sapiens_hsa01100	0.000245504	0.0133554	-1.91226	15.895
Pyrimidine metabolism_Homo sapiens_hsa00240	0.000165638	0.0121094	-1.73479	15.1026
Herpes simplex infection_Homo sapiens_hsa05168	0.000178079	0.0121094	-1.70584	14.727
HTLV-I infection_Homo sapiens_hsa05166	0.000848783	0.0295243	-1.79312	12.6804
Small cell lung cancer_Homo sapiens_hsa05222	0.00071395	0.0295243	-1.72825	12.5206
FoxO signaling pathway_Homo sapiens_hsa04068	0.000868361	0.0295243	-1.64836	11.6191
Oocyte meiosis_Homo sapiens_hsa04114	0.00100659	0.0304213	-1.6718	11.5374
Progesterone-mediated oocyte maturation_Homo sapiens_hsa04914	0.00242385	0.0599352	-1.66053	10.0004

## Sheet: HPV76
Term	P-value	Adjusted P-value	Z-score	Combined Score
Cell cycle_Homo sapiens_hsa04110	9.96085e-05	0.0177303	-1.7332	15.9701
p53 signaling pathway_Homo sapiens_hsa04115	0.000319759	0.0260012	-1.73739	13.9824
Carbon metabolism_Homo sapiens_hsa01200	0.000438222	0.0260012	-1.66049	12.8402
Mineral absorption_Homo sapiens_hsa04978	0.000963307	0.0428671	-1.67241	11.6151
DNA replication_Homo sapiens_hsa03030	0.00362319	0.12433	-1.73761	9.76605
Oocyte meiosis_Homo sapiens_hsa04114	0.00424117	0.12433	-1.75128	9.56711
Glycine, serine and threonine metabolism_Homo sapiens_hsa00260	0.0048894	0.12433	-1.59328	8.47732
Gap junction_Homo sapiens_hsa04540	0.00703309	0.156486	-1.59368	7.90007
Progesterone-mediated oocyte maturation_Homo sapiens_hsa04914	0.0102002	0.181564	-1.68851	7.7424
MicroRNAs in cancer_Homo sapiens_hsa05206	0.0145602	0.225057	-1.66708	7.05087

## Sheet: HPV115
Term	P-value	Adjusted P-value	Z-score	Combined Score
p53 signaling pathway_Homo sapiens_hsa04115	0.00023502	0.0443249	-1.77203	14.8068
Metabolic pathways_Homo sapiens_hsa01100	0.000899633	0.0466704	-1.93709	13.5858
Cell cycle_Homo sapiens_hsa04110	0.000405765	0.0443249	-1.70792	13.3384
MicroRNAs in cancer_Homo sapiens_hsa05206	0.00101457	0.0466704	-1.81203	12.4909
Terpenoid backbone biosynthesis_Homo sapiens_hsa00900	0.000578151	0.0443249	-1.60481	11.9649
Glioma_Homo sapiens_hsa05214	0.00620588	0.115805	-1.71025	8.69195
Carbon metabolism_Homo sapiens_hsa01200	0.00430713	0.115805	-1.557	8.48175
Alanine, aspartate and glutamate metabolism_Homo sapiens_hsa00250	0.0034451	0.115805	-1.49147	8.45781
Salmonella infection_Homo sapiens_hsa05132	0.00452183	0.115805	-1.51649	8.18727
Fc gamma R-mediated phagocytosis_Homo sapiens_hsa04666	0.00660771	0.115805	-1.51987	7.62901
